# Supplementary material for: Deconvolution of cell type-specific drug responses in human tumor tissue with single-cell RNA-seq
Source: Genome Med. 2021 May 11;13:82. doi: 10.1186/s13073-021-00894-y (PMC8114529; doi:10.1186/s13073-021-00894-y)
Supplement: Supplementary file 2 — Additional file 2: Table S4. Gene score matrix for each scHPF factor in the model shown in Fig. 4. [file 13073_2021_894_MOESM2_ESM.xlsx]

## Sheet: TableS4
Gene ID	Gene Symbol	Myeloid/MARCO	Heatshock	Panobinostat1/MT	Tcell	HOX/NPC	Oligo	Proliferation	PW030tumor1/Mesenchymal	Myeloid/Pro-inflammatory	Myeloid/CD163	Ribosomal	Panobinostat2/Chemokine	PW040tumor/ECM	Panobinostat3/Oligo	PW029/Astrocyte	PW030tumor2/Mesenchymal	PW034tumor/p53
ENSG00000000003.14	TSPAN6	0.00232789	0.126275	0.122429	0.00195106	0.576706	0.00143556	0.363457	1.26589	0.00117555	0.00177347	0.372379	0.178689	0.760612	0.00159278	0.528375	1.02869	0.766064
ENSG00000000419.12	DPM1	0.00084368	0.800299	0.731023	0.000648862	0.000387237	0.178558	0.388394	0.457956	0.223442	0.148891	0.608485	0.000600655	0.182155	1.69572	0.135667	0.380171	0.166699
ENSG00000000457.13	SCYL3	0.0108154	0.885839	0.00607925	0.487939	1.1907	0.525711	0.00653612	0.533276	0.538336	0.00882995	0.00691723	0.74701	0.007767	0.588596	0.00665116	0.156684	0.391486
ENSG00000000460.16	C1orf112	0.0122678	0.00713556	0.00650195	0.00943608	1.14337	0.00933356	2.84255	0.753864	0.351909	0.0104393	0.00767099	0.714045	0.00818884	0.00768002	0.202474	0.00611517	0.00606907
ENSG00000000938.12	FGR	0.342617	0.00436292	0.00398337	0.00531852	0.105338	0.00465726	0.00399923	0.00306124	5.28936	0.00570289	0.00433968	0.00476939	0.00354056	0.00441198	0.307212	0.00335748	0.00342022
ENSG00000000971.15	CFH	0.00850168	0.00504534	0.119806	0.0079495	0.00389979	0.00476284	0.004802	0.545679	0.00457961	0.00651486	0.00514893	1.54157	2.53676	0.00541876	0.0048805	1.28987	0.00411839
ENSG00000001036.13	FUCA2	0.5889	0.000504204	0.00050464	0.285804	0.322398	0.631234	0.146783	0.754448	0.251551	0.901827	0.858362	0.0457976	0.523821	0.000582979	0.289567	0.240402	0.257447
ENSG00000001084.10	GCLC	0.215897	0.364949	1.28231	0.0025997	0.502293	0.861512	0.00221935	0.673088	0.159298	0.494143	0.00224657	0.464735	0.324038	0.33484	0.00211673	0.41154	0.00191395
ENSG00000001167.14	NFYA	0.00584851	1.64187	0.332423	0.00453379	0.728109	0.642096	0.00356401	0.504669	0.999346	0.00469056	0.00361634	0.309012	0.00330505	0.435411	0.267423	0.00297439	0.210664
ENSG00000001460.17	STPG1	0.188911	0.00406955	0.641212	0.00500775	0.00309082	2.75078	0.00406423	0.634129	0.245367	0.00557064	0.00423465	0.00515891	0.341928	0.208444	0.00377077	0.948228	0.105508
ENSG00000001461.16	NIPAL3	0.00308892	0.00177282	0.501769	0.00223669	0.00144604	2.90734	0.443548	0.270601	0.391644	0.0024775	0.00185913	0.00219641	0.00222621	0.653651	0.00199533	0.724645	0.187274
ENSG00000001497.16	LAS1L	0.172272	0.288672	0.386525	0.00148375	0.599566	0.313344	0.436125	0.550981	0.0010206	0.204042	1.2151	0.0954356	0.117643	0.626684	0.07624	0.374762	0.63996
ENSG00000001561.6	ENPP4	0.00250931	0.00144478	0.00145673	0.00181103	0.00109533	1.87506	0.00148755	1.2582	1.56824	0.00204298	0.0014829	0.00179994	0.146532	0.00169145	0.00141369	1.23235	0.00118115
ENSG00000001617.11	SEMA3F	0.122736	0.0916741	2.04055	1.83839	0.915329	0.0847711	0.0902045	0.0771217	0.079426	0.102776	0.0878874	0.094412	0.0829825	0.0959204	0.101845	0.0997054	0.0776967
ENSG00000001626.14	CFTR	0.154061	0.118254	0.116123	0.137336	0.121359	2.18977	0.114093	0.717552	0.105766	0.135278	0.115619	0.129723	1.47219	0.127099	0.109889	0.110025	0.100472
ENSG00000001629.9	ANKIB1	0.000816003	0.481523	0.503924	0.000643257	0.911231	0.412464	0.136603	1.25651	0.124535	0.0652575	0.00050947	0.257306	0.704662	0.291845	0.312622	0.0802998	0.55919
ENSG00000001630.15	CYP51A1	0.00365042	0.906193	0.00230187	0.00269719	0.0017623	0.968435	0.367469	1.31501	0.0019523	0.00317294	1.05197	0.0283649	1.08655	0.354179	0.0022066	0.00194451	0.00185191
ENSG00000001631.14	KRIT1	0.00255993	0.955473	0.255851	0.00199594	0.386422	0.349837	0.52029	1.71155	0.00136078	0.465092	0.00156134	0.163347	0.582937	0.00162009	0.18105	0.00124552	0.517615
ENSG00000002016.16	RAD52	0.170384	1.68971	0.00934172	0.476437	0.891315	0.0100553	0.00871386	0.949575	0.00830377	0.0114109	0.614818	0.0118432	0.00909702	0.392846	0.317907	0.00755665	0.519535
ENSG00000002330.13	BAD	0.10837	0.000384197	0.196066	0.209913	1.02448	0.261691	0.203694	0.575722	0.0761309	0.11591	0.949522	0.0693236	0.500121	0.814899	0.299569	0.537081	0.157072
ENSG00000002549.12	LAP3	0.000521403	0.0134215	0.072107	0.695789	0.363128	0.607258	0.147872	0.739229	0.481728	0.690033	0.358151	0.187496	0.330525	0.489192	0.184401	0.738852	0.000257729
ENSG00000002587.9	HS3ST1	0.00264925	0.00156717	0.17662	0.00202614	0.490084	0.00147511	0.0854008	0.124125	2.69566	1.97962	0.0016623	0.00175546	0.272277	0.00183756	0.153943	0.107704	0.00139729
ENSG00000002726.19	AOC1	0.0722914	0.0475033	0.0458602	1.08494	0.0398146	0.0501777	0.0477139	0.036569	4.27182	0.0599664	0.0508756	0.0588901	0.0448359	0.0508651	0.0470953	0.0406739	0.0418978
ENSG00000002745.12	WNT16	0.12095	0.0829315	2.40114	0.101085	0.075194	0.0852693	0.0888882	0.0670793	0.0774554	0.104092	0.0895012	0.0987256	1.33421	1.08191	0.117597	0.0792304	0.0777035
ENSG00000002746.14	HECW1	0.0505131	0.0291235	0.221046	0.0376408	3.25621	0.0299991	0.0362513	0.0220297	0.0262721	0.0389171	0.0347984	0.0395849	0.19073	0.0350835	0.0462533	0.0251062	1.97577
ENSG00000002822.15	MAD1L1	0.00348894	0.00202638	0.720792	0.00252905	1.22754	0.00217312	0.794417	0.273723	0.41619	0.338755	0.64272	0.00238473	0.00192345	0.863139	0.269202	0.13155	0.40719
ENSG00000002834.17	LASP1	0.468142	0.300388	0.159295	0.35691	0.648495	0.000748452	0.0518106	0.545701	1.02977	0.892831	0.000720421	0.091161	0.145289	0.528697	0.183893	0.493142	0.202924
ENSG00000002919.14	SNX11	0.00357249	0.878741	0.291195	0.303138	0.756313	0.535464	0.26032	0.221067	0.850692	0.00280118	0.00220726	0.00262229	0.00186709	0.841121	0.33419	0.350844	0.463578
ENSG00000002933.7	TMEM176A	0.00150966	0.030335	0.486852	0.00131338	0.107523	0.00081069	0.000878363	0.562645	2.3116	0.00113065	0.000894255	0.00104394	0.000752882	0.314477	0.000903509	2.07458	0.202632
ENSG00000003056.7	M6PR	0.641451	0.241383	0.298939	0.185242	0.0377272	0.40758	0.174257	0.804709	0.659767	1.0118	0.16309	0.095244	0.196301	0.601097	0.000269506	0.209793	0.371317
ENSG00000003096.13	KLHL13	0.00720023	0.244456	0.318223	0.00575081	1.56094	0.00495369	0.419497	1.07724	0.00366405	0.00561772	0.00460676	0.00519703	0.686495	0.00512967	0.426394	0.266548	1.05752
ENSG00000003137.8	CYP26B1	0.0199718	0.010426	0.21058	0.0147851	1.01079	0.0135485	0.208518	0.00899801	0.0116708	0.0143691	0.0124411	1.87459	1.06761	0.66221	0.0107868	0.0099706	0.93723
ENSG00000003147.17	ICA1	0.00801652	0.198354	0.340908	0.00591423	1.18892	0.00473275	0.144878	0.594156	0.538093	0.532481	0.00479324	0.201757	0.129248	0.00495059	0.903986	0.463485	0.834743
ENSG00000003249.13	DBNDD1	0.00384868	0.00226597	0.00213558	0.00286126	1.47334	0.00218089	0.282375	0.94004	0.00210396	0.00314013	0.496467	0.171179	1.90486	0.00243557	0.600219	0.0023551	0.207905
ENSG00000003393.14	ALS2	0.341485	1.25813	0.551901	0.109036	0.989011	0.436885	0.42122	0.277119	0.00185178	0.18565	0.00211881	0.191664	0.151302	0.461745	0.0020128	0.120283	0.598336
ENSG00000003400.14	CASP10	0.0254461	0.0171371	0.0163427	0.0200992	0.0124617	0.016583	0.0150787	0.0113019	4.82498	0.0203849	0.0165351	0.335667	0.0143293	0.0182839	0.0151216	0.429806	0.288282
ENSG00000003402.19	CFLAR	0.0932402	0.997697	0.000412278	0.327418	0.317475	0.678263	0.000469713	1.34198	1.26334	0.000615234	0.153087	0.10608	0.159715	0.00049205	0.15309	0.432386	0.0741807
ENSG00000003436.14	TFPI	0.376102	0.624716	0.373939	0.147521	0.448416	0.00301686	0.153128	0.0023435	0.357792	0.00390073	1.34084	0.00382383	1.21372	0.00359613	0.00356259	0.00279388	1.04039
ENSG00000003509.15	NDUFAF7	0.346941	0.598738	0.364433	0.263539	0.894906	0.580645	0.00349911	0.775234	0.166384	0.00471305	0.430465	0.00420979	0.651452	0.00396505	0.517759	0.00306826	0.489597
ENSG00000003756.16	RBM5	0.00102628	0.982977	0.000560794	0.14243	1.64953	0.493623	0.000591484	0.297171	0.471281	0.000806797	0.152497	0.0998111	0.17524	0.000652293	0.552359	0.0858329	0.993535
ENSG00000003987.13	MTMR7	0.0593128	0.0480006	0.249296	0.0519583	0.931555	3.82894	0.0403431	0.0319846	0.0342224	0.0481862	0.0455483	0.158302	0.0354441	0.0462606	0.0447784	0.0358659	0.403794
ENSG00000003989.16	SLC7A2	0.00745306	0.109785	0.94472	0.00516878	0.311278	0.00437986	0.00459951	1.53086	0.00385671	0.00583053	0.0046911	1.79324	1.02215	0.339421	0.00415125	0.00382279	0.00400547
ENSG00000004059.10	ARF5	0.00195503	0.00110371	0.00105792	0.300624	1.09355	0.37003	0.439035	0.394531	0.244248	0.00152937	1.37972	0.00138017	0.217608	0.627532	0.386609	0.0655645	0.573785
ENSG00000004139.13	SARM1	0.00748565	0.315728	0.00401394	0.0054578	2.49914	0.162405	0.00428995	0.751352	0.131706	0.00555462	0.00455668	0.264516	0.00427348	0.0046474	1.00771	0.254264	0.672349
ENSG00000004142.11	POLDIP2	0.402845	0.240681	0.136794	0.321601	1.03821	0.45081	0.103631	0.764067	0.000566905	0.2549	1.06324	0.00379746	0.411272	0.170239	0.227844	0.144086	0.365335
ENSG00000004399.12	PLXND1	0.00140657	0.000782198	0.0418748	0.0887722	0.978607	0.461544	0.000779351	0.772474	0.860366	0.377344	0.0676826	0.79624	0.523959	0.000888303	0.150461	0.704468	0.272245
ENSG00000004455.16	AK2	0.117592	0.322973	0.253948	0.145552	0.000216489	0.486628	0.154015	0.437305	0.000252899	0.281075	1.29067	0.0971864	0.298199	0.763774	0.481758	0.239756	0.729065
ENSG00000004468.12	CD38	0.0200093	0.0114351	0.0111899	0.017159	0.0104832	0.0110702	0.0121588	0.422475	1.36342	0.0150621	0.0123497	2.00696	0.0110214	0.0123795	0.0138923	2.13745	0.00984416
ENSG00000004478.7	FKBP4	0.286915	1.45071	0.000339298	0.000443808	0.742644	0.130297	0.156711	0.65276	0.0384586	0.17763	1.08512	0.000434807	0.139893	0.706151	0.000344094	0.133779	0.397326
ENSG00000004487.15	KDM1A	0.00150318	0.456366	0.740631	0.00113546	1.35046	0.0784031	0.550503	0.854802	0.150135	0.121049	0.568853	0.144762	0.277052	0.000945384	0.0772357	0.258158	0.467899
ENSG00000004534.14	RBM6	0.0681262	0.892893	0.275015	0.195881	1.51527	0.278806	0.190777	0.276623	0.594011	0.000845133	0.187512	0.00075677	0.242064	0.000692488	0.224744	0.000526302	1.15537
ENSG00000004660.14	CAMKK1	0.391507	0.533472	0.46685	0.0268078	1.70685	0.0192638	0.0190387	0.0149722	0.0187329	0.662518	0.0204952	0.0233093	0.0173222	0.0225517	0.0203929	0.557364	1.57594
ENSG00000004700.15	RECQL	0.000959403	0.822619	0.226144	0.000733269	0.000436328	0.540763	0.693006	1.15208	0.240114	0.508712	0.000585545	0.256847	0.767229	0.0908734	0.000555169	0.181075	0.617199
ENSG00000004766.15	VPS50	0.00446897	0.479936	0.0969569	0.00353948	1.10407	0.440307	0.363838	0.940426	0.308928	0.16583	0.484543	0.414016	0.266001	0.547712	0.474577	0.00218829	0.00233068
ENSG00000004776.11	HSPB6	0.00201962	0.00118309	0.00111356	0.00147065	0.00101997	0.00117171	0.0582656	0.488977	0.00102012	0.00152391	1.25405	0.00137375	0.0814678	0.110699	1.18636	2.90717	0.000958652
ENSG00000004777.18	ARHGAP33	0.00773595	0.351258	0.203173	0.00565861	1.99337	0.683359	1.00648	0.00342021	0.0349592	0.00554577	0.00466166	0.00516055	0.00399613	0.00487986	1.34697	0.0037624	0.435038
ENSG00000004779.9	NDUFAB1	0.183416	0.000147609	0.230231	0.200626	0.454015	0.333667	0.2603	0.469684	0.0382945	0.217383	1.74071	0.000183914	0.205057	0.991877	0.166728	0.436532	0.171133
ENSG00000004799.7	PDK4	0.537559	0.741555	0.00338227	0.00355904	0.00241678	1.14933	0.00270555	0.29662	2.72363	0.554875	0.00319861	0.0668444	0.00295605	0.00310851	0.00306323	0.00256701	0.00227829
ENSG00000004838.13	ZMYND10	0.200389	0.35667	1.36578	0.0105797	0.293424	0.00892789	0.00824037	1.12698	0.00683248	0.00997057	0.00875843	0.00963025	0.00741331	0.588728	0.00800559	1.83401	0.254581
ENSG00000004848.6	ARX	0.0181903	0.311829	0.621141	2.92936	1.58025	0.011315	0.0114743	0.00844874	0.00969775	0.0145833	0.0119663	0.013944	0.248033	0.0162189	0.272072	0.0106633	0.00925966
ENSG00000004864.13	SLC25A13	0.654635	0.323188	0.00133038	0.00174296	1.02854	0.538757	0.448159	1.06484	0.00128671	0.261497	0.60237	0.247539	0.287707	0.00151332	0.00137826	0.121082	0.514261
ENSG00000004866.18	ST7	0.20423	0.859878	0.00196619	0.00257134	0.771688	0.646907	0.324572	0.962179	0.00184783	0.105865	0.160393	0.00257747	0.302948	0.421851	0.307705	0.590728	0.431829
ENSG00000004897.11	CDC27	0.00164568	1.06213	0.326479	0.109827	0.525539	0.909874	0.481291	0.902014	0.342007	0.504805	0.00102818	0.146946	0.000920026	0.306254	0.000976098	0.000822077	0.477319
ENSG00000004961.14	HCCS	0.255909	0.661893	0.55754	0.0366296	0.000979608	0.00129279	0.20823	0.413082	0.14666	0.288849	1.03505	0.202547	0.154388	1.19572	0.152043	0.199719	0.58931
ENSG00000004975.11	DVL2	0.0157403	0.497548	0.364959	0.278155	1.00312	0.430453	0.280239	0.256904	0.168079	0.00183257	0.318029	0.173382	0.357587	0.639569	0.729864	0.153592	0.430775
ENSG00000005001.9	PRSS22	0.0823696	0.0508686	0.0594265	0.0635145	0.0420691	0.208938	0.049886	0.0436313	0.0472472	0.280567	0.0575099	0.880041	0.0466946	0.0589711	0.0490035	0.0478787	4.02275
ENSG00000005007.12	UPF1	0.0023038	0.797694	0.37828	0.209323	1.83883	0.295549	0.00141006	0.646496	0.318587	0.00188052	0.793317	0.00169242	0.00125804	0.319568	0.450657	0.00117172	0.0418026
ENSG00000005020.12	SKAP2	0.00113629	0.260981	0.332466	0.000894679	0.00052384	0.372859	0.000657628	0.00055533	0.84982	1.14006	0.000690782	0.143001	2.99379	0.00073543	0.000638056	0.000575669	0.000527508
ENSG00000005022.5	SLC25A5	0.210994	0.0412123	0.15738	0.257385	0.00146273	0.415191	0.833887	0.391647	0.154607	0.259611	1.8649	0.000114825	0.0386581	0.437385	0.21104	0.0159328	0.808577
ENSG00000005059.15	CCDC109B	0.000993413	0.000557617	0.000554739	0.000748937	0.356771	0.916435	0.566779	0.609865	0.212489	0.583802	0.657512	0.000694217	1.05065	0.000629186	0.591213	0.549726	0.000509583
ENSG00000005073.5	HOXA11	0.36722	0.0398762	0.769472	0.0577008	3.07524	0.0412219	0.0408965	0.0270826	0.0350208	0.0552357	0.0419883	0.0433518	0.0408843	0.0453792	0.0359746	0.0310065	1.3467
ENSG00000005075.15	POLR2J	0.10094	0.000155707	0.316586	0.243632	0.61298	0.0415301	0.44007	0.00417973	0.128581	0.0713841	1.7267	0.0134441	0.183847	1.40161	0.381539	0.432655	0.00014361
ENSG00000005100.12	DHX33	0.126701	1.08844	0.318612	0.00261293	1.98906	0.00227344	0.00189907	1.41161	0.00171391	0.0879039	0.00640257	0.00226662	0.393811	0.00211019	0.124207	0.00160923	0.538522
ENSG00000005108.15	THSD7A	0.00626086	0.645811	0.00355604	0.00463461	2.2619	0.00355216	0.680052	0.696078	0.00327509	0.00487982	0.00388344	0.00438956	0.319673	0.00418672	0.528643	0.92528	0.00344132
ENSG00000005156.11	LIG3	0.00340707	0.486482	0.0452473	0.379935	0.63846	0.525477	0.420642	1.04029	0.0474456	0.311513	0.856686	0.092592	0.00196894	0.00215076	0.450809	0.228878	0.567769
ENSG00000005175.9	RPAP3	0.184248	0.828138	0.627629	0.255882	0.245144	0.430111	0.564849	1.14594	0.00083002	0.329483	0.000964847	0.00111067	0.767651	0.603187	0.000920827	0.000777375	0.113021
ENSG00000005187.11	ACSM3	0.143111	2.16294	0.143659	0.116246	0.0922076	0.107249	0.103684	0.0843467	0.0979599	0.118657	0.108053	1.06353	0.0942449	0.12007	0.460938	0.973451	0.0888532
ENSG00000005189.19	AC004381.6	0.374027	0.0177116	0.0172778	0.0222938	0.544829	0.31524	2.03576	0.585855	0.0167223	0.0219924	0.018753	0.0203881	0.016128	1.59485	0.01813	0.462243	0.015363
ENSG00000005194.14	CIAPIN1	0.00128783	0.324597	0.000724767	0.319115	0.912063	0.24759	0.509125	0.622337	0.151253	0.130924	1.16001	0.120607	0.116803	0.663487	0.208973	0.325113	0.285894
ENSG00000005206.16	SPPL2B	0.421597	0.270737	0.17552	0.0773498	2.57635	0.00213382	0.0632974	0.00163455	0.135641	0.00277085	0.00219282	0.133894	0.253409	0.662056	0.373829	0.00182726	0.945498
ENSG00000005238.19	FAM214B	0.20525	0.468745	0.00148396	0.285994	0.465451	1.24194	0.00145012	0.231339	0.833655	0.00213132	0.00162642	0.5357	0.322101	0.00169285	0.0827841	1.04501	0.373448
ENSG00000005243.9	COPZ2	0.00743492	0.00414599	0.00416479	0.24521	1.08544	0.357769	0.0041229	0.147273	0.253775	0.0059116	0.00491963	0.462765	0.00417814	0.37992	0.0972138	2.99863	0.0365788
ENSG00000005249.12	PRKAR2B	0.00599749	0.264794	1.50936	0.00433576	0.719463	0.00381281	0.542044	0.00282872	0.00298594	0.00436529	0.00380689	0.215381	1.80627	1.00464	0.00332928	0.00294687	0.00317694
ENSG00000005302.17	MSL3	0.00220996	0.333304	0.135827	0.324127	0.343991	0.357132	0.45665	0.797682	0.547707	0.313639	0.457	0.155735	0.981627	0.00141298	0.172478	0.00108127	0.718233
ENSG00000005339.13	CREBBP	0.00215334	1.24233	0.001247	0.428138	1.85898	0.440926	0.00131957	0.452939	0.555263	0.00164793	0.230145	0.142572	0.341775	0.00139701	0.396789	0.00108193	0.00113596
ENSG00000005379.15	BZRAP1	0.329837	0.049876	0.0418527	0.0572238	3.16687	0.0472938	0.0446116	0.469436	0.0503253	0.0550126	0.0457775	0.0573602	0.0435034	0.764832	0.0427824	0.785255	0.0412018
ENSG00000005436.13	GCFC2	0.0028182	0.892348	0.272372	0.00225393	0.191682	0.720222	0.451135	0.980829	0.00149844	0.349137	0.924218	0.0825604	0.226359	0.139697	0.398795	0.106171	0.357688
ENSG00000005448.16	WDR54	0.001591	0.000908948	0.593218	0.756289	0.603464	0.389657	0.529016	0.000736245	0.158119	0.0012437	0.00101512	0.223995	0.257979	0.472743	0.589075	0.157739	1.36309
ENSG00000005469.11	CROT	0.00110006	0.000633045	0.500234	0.000892254	0.365174	0.000644542	0.257655	1.66364	0.000610304	0.032978	0.23354	0.152996	1.17657	0.260737	0.208095	1.24381	0.000604381
ENSG00000005471.15	ABCB4	0.0310216	0.0204953	0.0171024	1.17161	0.0178358	0.0196384	0.0197763	0.0137335	1.18267	1.85191	0.0196536	0.0213861	0.0176507	0.0222619	0.0191407	0.0152289	1.63613
ENSG00000005483.19	KMT2E	0.000634929	1.7506	0.00036636	0.416295	0.533816	0.458243	0.428199	0.560284	0.389773	0.0637679	0.000385106	0.139892	0.519235	0.000403402	0.231478	0.000313123	0.60627
ENSG00000005486.16	RHBDD2	0.173093	0.626776	0.250567	0.321822	1.15053	0.227692	0.117932	0.266387	0.267938	0.000580905	0.000463685	0.0439541	0.346738	1.12578	0.139347	0.613977	0.426364
ENSG00000005513.9	SOX8	0.0449437	0.485121	0.00206313	0.00249499	2.99491	0.392611	0.00207348	0.00132508	0.00184498	0.0027529	0.00198648	0.0022359	0.00181419	0.00248955	2.15776	0.00157228	0.00173757
ENSG00000005700.14	IBTK	0.172557	1.39945	0.164357	0.00099427	0.000599712	0.595103	0.00075758	1.58141	0.154779	0.718182	0.000788408	0.362876	0.000874698	0.000814997	0.401453	0.162967	0.381946
ENSG00000005801.16	ZNF195	0.00309398	0.90775	0.179942	0.227405	1.49647	0.303789	0.209316	0.747037	0.12847	0.402427	0.00196042	0.00229375	0.186326	0.513148	0.550779	0.00157009	0.23799
ENSG00000005810.17	MYCBP2	0.00205631	0.612502	0.555714	0.0015539	1.44713	0.334942	0.25048	0.892328	0.492074	0.544009	0.00127266	0.25319	0.001213	0.00135696	0.049536	0.000997023	0.659488
ENSG00000005812.10	FBXL3	0.00287075	1.12015	0.107262	0.110707	0.934965	1.15779	0.00170831	0.967751	0.732162	0.104499	0.00174008	0.144836	0.00157173	0.00185728	0.300506	0.290655	0.118752
ENSG00000005844.17	ITGAL	0.014109	0.00838402	0.00783267	0.0113803	0.00701106	0.0094784	0.0125273	0.00628749	2.09832	3.45277	0.00897668	0.00982583	0.00745635	0.00967839	0.419412	0.00709292	0.0082797
ENSG00000005882.11	PDK2	0.0059824	0.00335615	0.629502	0.452404	0.859659	0.448132	0.276599	0.0217211	0.336346	0.00451039	0.00366738	0.221179	0.18266	1.7125	0.00353742	0.521989	0.415814
ENSG00000005884.17	ITGA3	0.00173982	0.00102294	0.0720786	1.53409	1.15886	0.00101961	0.00101415	1.08694	0.000930066	0.00141017	0.00114645	0.787283	0.00103479	0.00111731	0.396354	0.135502	0.918315
ENSG00000005889.15	ZFX	0.00384791	0.846889	0.00204669	0.0029816	0.820502	0.462174	0.00229466	0.907005	0.676948	0.00312567	0.00238298	0.113297	0.552662	0.00242911	0.52102	0.00194452	1.17816
ENSG00000005893.15	LAMP2	0.263809	0.307941	0.319432	0.000292405	0.000174933	1.13679	0.0665061	0.827305	0.506681	0.129403	0.000229675	0.213954	0.69592	0.552427	0.389762	0.331922	0.357421
ENSG00000005961.17	ITGA2B	0.10147	0.470202	0.064229	0.0864736	2.78678	0.0746913	0.0745964	0.558671	0.0607953	0.0832666	0.0743065	0.0769503	0.0654211	0.0832033	0.0816596	0.0610657	1.28399
ENSG00000006007.11	GDE1	0.22557	0.0923763	0.716912	0.330287	0.408764	0.635869	0.354053	0.542331	0.671379	0.000824514	0.000639437	0.000740941	0.500604	1.23684	0.238056	0.000516741	0.14416
ENSG00000006015.17	C19orf60	0.351253	0.000272526	0.221761	0.122209	0.970104	0.427998	0.126847	0.0879946	0.363317	0.32784	1.2894	0.200042	0.183021	0.366949	0.428234	0.632469	0.000253228
ENSG00000006016.10	CRLF1	0.0162073	0.188565	2.20914	0.013375	0.741869	0.00904426	0.149021	0.00736162	0.105563	0.0133952	0.0106379	0.0134917	0.00852914	0.0114601	0.00908105	2.58248	0.00950801
ENSG00000006025.11	OSBPL7	0.0147267	0.65018	0.210362	0.0119591	3.31654	0.249339	0.00858493	0.00697916	0.167893	0.0113983	0.00943371	0.0110433	0.00767559	0.0100049	0.42574	0.667234	0.319723
ENSG00000006042.11	TMEM98	0.00569522	0.00345954	0.00403949	1.02946	0.162345	2.2492	0.339389	0.00247047	0.00292486	0.00445024	0.00371723	0.232175	0.659202	0.00398649	0.292221	0.00283523	1.10196
ENSG00000006047.12	YBX2	0.0807485	0.0551151	2.06456	0.0681416	0.0502321	0.054688	0.0619761	0.0420925	0.0479645	0.0668977	0.0571696	0.0613481	0.0541867	2.59286	0.451073	0.234169	0.0476361
ENSG00000006062.13	MAP3K14	0.0077517	1.11139	1.21879	0.383782	1.81938	0.0047628	0.0045595	0.59294	0.335522	0.00606476	0.0050641	0.00546625	0.00403383	0.00551187	0.185132	0.00415472	0.405082
ENSG00000006118.14	TMEM132A	0.00111606	0.00061684	0.3346	0.00087689	1.30283	0.000617438	0.0006464	0.384326	0.0271438	0.000848865	0.000691208	1.98444	0.386517	0.000718015	0.742526	0.930809	0.000586507
ENSG00000006125.16	AP2B1	0.000810041	0.356773	0.197455	0.412472	0.528525	1.05146	0.226284	0.869211	0.146672	0.184379	0.219614	0.0916608	0.38729	0.000513754	0.76005	0.267691	0.399078
ENSG00000006194.9	ZNF263	0.245434	1.73795	0.417229	0.00327337	1.37876	0.3536	0.00233923	0.662275	0.00237486	0.315332	0.00260567	0.00305271	0.00221961	0.51386	0.455117	0.00212733	0.00213824
ENSG00000006210.6	CX3CL1	0.00286381	0.0736544	0.615963	0.00257101	1.03477	0.00158589	0.00168621	0.453165	0.00146931	0.00216129	0.00190099	1.79084	0.14644	0.00182175	0.219727	1.74755	0.00161203
ENSG00000006282.20	SPATA20	0.00846995	0.00500374	0.0045796	1.78162	0.00412371	0.00546485	0.00479447	0.623722	0.490392	0.00671172	0.00525789	0.0601272	0.936921	0.0053698	0.804247	0.909351	0.443199
ENSG00000006283.17	CACNA1G	0.0170856	1.48748	1.0225	0.0134774	1.90543	0.00969806	0.00993496	0.00727019	0.312866	0.0133273	0.0106274	0.0128417	0.00980759	0.0126354	1.08935	0.00833849	0.155932
ENSG00000006327.13	TNFRSF12A	0.000102182	0.230106	5.6673e-05	0.36702	4.7632e-05	0.794246	5.95888e-05	1.47476	5.30491e-05	0.0140924	1.336	0.112116	0.0909399	0.329075	0.326386	0.80611	0.218828
ENSG00000006377.10	DLX6	0.0533555	0.0375697	0.279017	0.0433703	0.836679	0.0339478	1.67783	0.0253901	0.0297334	0.0424062	0.0349733	0.0391728	0.0326846	1.31675	0.0330634	0.0301519	1.54851
ENSG00000006432.15	MAP3K9	0.0241721	0.27526	1.88529	0.0182552	0.012204	0.0191543	1.1157	0.629247	0.376271	0.0210509	0.0154538	0.0180887	0.0159767	0.0174096	0.0142951	0.0128169	1.62725
ENSG00000006451.7	RALA	0.681874	0.57848	0.30986	0.000322427	0.233103	0.447145	0.349258	0.618946	0.449349	0.0833013	0.000270189	0.000311637	0.108934	1.06144	0.00025592	0.429886	0.747232
ENSG00000006453.13	BAIAP2L1	0.099546	1.63379	0.0685242	0.0759844	0.0516092	0.297832	0.0637156	0.0484957	0.684975	0.076934	0.065174	1.87929	0.0564124	0.0662027	0.0585027	0.0544008	0.80804
ENSG00000006459.10	KDM7A	0.126703	2.57849	0.38002	0.00299439	0.0018338	0.716987	0.00208904	0.3585	0.341562	0.00291201	0.00234655	0.195306	0.00203584	0.00251139	0.374556	0.00192185	1.00895
ENSG00000006468.13	ETV1	0.000725296	0.000434874	0.000449992	0.000572287	0.856482	0.000429605	1.35542	0.000362549	0.000383813	0.000582725	0.000465262	0.16363	1.39266	0.000490163	0.907084	0.118995	1.30077
ENSG00000006530.15	AGK	0.00357512	0.158353	0.396716	0.00284223	0.933019	0.00215894	0.275441	1.49224	0.0802618	0.1657	0.367523	0.0025712	0.19437	0.442123	0.411933	0.181995	0.988915
ENSG00000006534.15	ALDH3B1	0.00531075	0.210973	0.00291872	0.49779	0.00267467	0.00319129	0.00297027	0.841994	1.48017	0.872857	0.543493	0.480664	0.733959	0.00322878	0.271175	0.14339	0.00285087
ENSG00000006576.16	PHTF2	0.00231433	0.735102	0.554147	0.00168183	0.338459	0.340408	1.35103	0.738932	0.464058	0.00183502	0.0014015	0.00161013	0.656311	0.00149136	0.227559	0.00114089	0.682349
ENSG00000006606.8	CCL26	0.0209408	0.0128709	0.0130566	0.017212	0.0100775	0.0120397	0.0118816	0.00999889	0.0107137	0.0159081	0.0133473	1.35883	1.6466	1.72127	0.0129625	1.19916	0.0113635
ENSG00000006607.13	FARP2	0.155026	1.30381	0.469244	0.00327034	0.620983	1.2802	0.0025187	0.558746	0.00253404	0.241491	0.00269457	0.0664517	0.00252037	0.716719	0.00243934	0.00217339	0.668853
ENSG00000006611.15	USH1C	0.153061	0.117006	0.111849	0.136786	0.111743	2.88706	0.113003	0.104783	0.106728	0.135389	1.37141	0.125469	0.110198	0.124265	0.1523	0.110053	0.102661
ENSG00000006625.17	GGCT	0.000569991	0.000316849	0.535778	0.000439949	0.119205	0.0960804	0.774549	0.709923	0.000299985	0.145757	1.16261	0.000405437	0.672586	1.03411	0.000328561	0.496455	0.350546
ENSG00000006634.7	DBF4	0.00294505	0.852593	0.232631	0.0022575	0.369155	0.0020272	3.2809	0.828207	0.0994277	0.112044	0.00186945	0.0020197	0.306822	0.00212198	0.00172838	0.00141418	0.00161535
ENSG00000006638.11	TBXA2R	0.0483409	0.557158	1.05597	0.0327763	0.0231205	0.430283	0.746656	0.0201236	0.106611	0.0368164	0.0302049	0.329996	1.62263	0.0323675	0.256681	0.0257064	0.740714
ENSG00000006652.13	IFRD1	0.000545844	0.97954	0.291078	0.000410236	0.749241	0.170366	0.165334	0.531865	0.311947	0.25326	0.326211	0.0421608	0.223704	1.2099	0.476768	0.0975149	0.270115
ENSG00000006695.10	COX10	0.00789157	0.626574	0.337848	0.00587934	0.513043	0.211517	0.288986	0.741703	0.00402143	0.574269	0.994493	0.341862	0.326638	0.638096	0.154735	0.109754	0.222105
ENSG00000006704.10	GTF2IRD1	0.591885	1.10112	0.00221445	0.0029215	1.64981	0.141047	0.532994	0.203504	0.219372	0.00306817	0.00248478	0.198159	0.118746	0.00261801	0.690693	0.343416	0.295659
ENSG00000006712.14	PAF1	0.183989	0.670744	0.000436602	0.0903147	1.0935	0.831681	0.285019	0.0899662	0.406326	0.031281	0.698176	0.011066	0.258616	0.803445	0.333246	0.107666	0.204466
ENSG00000006715.15	VPS41	0.00115109	0.000642758	0.365382	0.000820264	0.735242	0.600659	0.375915	0.849816	0.392584	0.363507	0.000687325	0.000781176	0.212311	0.481496	0.268744	0.47097	0.979208
ENSG00000006740.16	ARHGAP44	0.15341	0.12014	0.630012	0.869667	0.127589	1.53637	0.111102	0.0943674	0.105245	0.136038	0.125158	0.13457	0.12618	0.124954	1.47034	0.102331	0.106553
ENSG00000006744.18	ELAC2	0.00162613	0.230731	0.169296	0.00127233	0.7973	0.170291	0.362069	1.09942	0.172935	0.388575	0.804014	0.00115976	0.320378	0.434839	0.474218	0.31928	0.352478
ENSG00000006747.14	SCIN	0.00235791	0.00128047	0.00129957	0.00171997	0.00105718	0.00133572	0.00136365	0.00113399	3.46564	2.56048	0.00141696	0.00161982	0.00117925	0.00144072	0.00141135	0.0539485	0.00113504
ENSG00000006756.15	ARSD	0.005867	0.0032934	0.00320451	0.628075	1.2828	0.224184	0.00343743	1.60252	0.935727	0.00475143	0.003676	0.440253	0.519938	0.00367813	0.394827	0.00303823	0.0402836
ENSG00000006757.11	PNPLA4	0.00570474	0.0566526	0.47787	0.00471553	0.00285075	0.275513	0.24204	0.810586	0.260936	0.417472	1.14495	0.175843	0.919756	0.819325	0.00316886	0.478832	0.00334712
ENSG00000006831.9	ADIPOR2	0.00148364	0.800897	0.924614	0.00110819	0.497395	1.01017	0.156461	0.572796	0.898478	0.00115437	0.000912831	0.00104437	0.132594	0.599186	0.000890389	0.162586	0.338116
ENSG00000006837.11	CDKL3	0.780481	0.00767523	0.404721	0.0111278	0.568267	0.63988	0.558258	0.455238	0.00714005	0.00993419	0.00834476	0.00926443	0.562231	1.42769	0.635475	0.00658434	0.00670971
ENSG00000007001.12	UPP2	0.155186	0.134969	2.22249	0.12905	0.104532	1.18694	0.116289	0.697792	0.109533	0.137234	0.122759	0.126378	0.116068	0.137858	0.110163	0.101601	0.365554
ENSG00000007038.10	PRSS21	0.113378	0.0811568	0.0733125	0.0994397	0.0759899	0.254391	0.0730402	0.0592847	4.55894	0.111656	0.0874657	0.0855361	0.0781629	0.0804659	0.116855	0.0679906	0.0684668
ENSG00000007047.14	MARK4	0.00313863	0.806899	0.782712	0.264608	1.53663	0.00200231	0.00174384	0.00136384	0.327443	0.00240804	0.744058	0.163964	0.00169146	0.691097	0.383191	0.289383	0.0974345
ENSG00000007062.11	PROM1	0.0120925	0.00746703	0.0074302	0.0091679	0.00596089	0.0132472	0.371097	0.631468	0.00628898	0.00934616	0.00805784	0.00849388	0.00681156	0.00813374	0.881637	0.66095	3.45134
ENSG00000007080.10	CCDC124	0.109472	0.000298611	0.249671	0.088932	0.689933	0.188152	0.29395	0.000228788	0.0430833	0.190108	1.88115	0.0729197	0.17989	0.952517	0.646602	0.102675	0.410382
ENSG00000007129.17	CEACAM21	0.0905041	0.0573477	0.0546271	0.0784505	0.0471974	0.0574384	0.0548787	0.04547	4.91037	0.0734521	0.0619008	0.275925	0.0544312	0.0613169	0.0673617	0.0494091	0.0499052
ENSG00000007168.12	PAFAH1B1	0.169999	0.640442	0.217076	0.0845427	0.673537	0.75048	0.276852	0.980124	0.173236	0.272235	0.0017951	0.0428842	0.366566	0.286429	0.502358	0.223011	0.4384
ENSG00000007171.16	NOS2	0.0660378	0.0435979	0.0383838	0.0682109	0.160948	0.0405541	0.0451742	0.031596	0.243137	0.0549366	0.049109	3.88057	0.499902	0.0426564	0.746607	0.0338016	0.0483716
ENSG00000007174.17	DNAH9	0.019058	0.289361	0.182147	0.0154842	0.863954	0.0118212	0.562952	0.876324	0.0606523	0.0162934	0.012228	0.0137527	0.923926	0.456375	0.0118067	1.7716	0.0106959
ENSG00000007202.14	KIAA0100	0.00209408	0.322207	0.418889	0.258802	1.59059	0.324614	0.00126003	0.881352	0.355588	0.453009	0.398838	0.343212	0.249814	0.0013255	0.198216	0.00104618	0.298984
ENSG00000007237.18	GAS7	0.00191503	0.00103156	0.00106703	0.00135288	0.419123	1.82214	0.296262	1.1528	0.316073	0.435361	0.00114294	0.00129082	0.234247	0.00118164	0.279832	0.463311	0.671727
ENSG00000007255.10	TRAPPC6A	0.565885	0.00248791	0.44794	0.0838486	0.930639	0.72765	0.0024012	0.00177604	0.797075	0.00456572	1.04106	0.00277297	0.455201	0.00294099	0.00259717	0.00221922	1.02863
ENSG00000007264.13	MATK	0.0124734	0.00748553	0.00667119	0.00899775	0.00733697	0.00862138	0.00694703	0.00525551	1.63767	4.00701	0.00853436	0.00814279	0.00659002	0.00854987	0.346757	0.0057943	0.00614788
ENSG00000007312.12	CD79B	0.174343	0.128379	1.29707	0.152346	0.108002	0.127519	0.127106	0.507461	2.38441	0.161591	0.133497	0.14312	0.121725	0.140444	0.125402	0.120286	0.115585
ENSG00000007341.18	ST7L	0.10798	1.23301	0.00253325	0.40455	0.692908	0.601894	0.358498	0.636643	0.00258169	0.492056	0.233613	0.00315615	0.32687	0.00290224	0.288906	0.251326	0.460243
ENSG00000007350.16	TKTL1	0.0765054	0.0602816	0.0491399	0.0606214	1.87157	0.0522331	0.0487037	0.0538854	1.00143	0.0683529	0.0561188	0.0576634	0.047831	1.88261	0.611574	0.0479744	0.0452369
ENSG00000007372.20	PAX6	0.0088302	1.23869	0.181215	0.00747873	0.00442077	0.00507681	0.432019	2.63961	0.00466973	0.0070154	0.00592768	0.201854	0.46559	0.00636617	0.19245	0.693576	0.0045066
ENSG00000007376.7	RPUSD1	0.00384863	0.00215196	0.608125	0.00279648	1.66072	0.00219875	0.00222364	0.693066	0.275305	0.00295091	0.88191	0.00266617	0.377154	0.936061	0.0584357	0.00181327	0.588296
ENSG00000007384.15	RHBDF1	0.00614158	0.911881	0.395456	0.622897	1.94367	0.187595	0.00348856	0.00272441	0.00332807	0.00546806	0.0038528	0.269741	0.00359329	0.00414032	0.619746	0.00329762	1.1125
ENSG00000007392.16	LUC7L	0.00111942	1.01941	0.135125	0.149563	1.60576	0.552134	0.000656499	0.199172	0.272273	0.192245	0.489147	0.0746834	0.272627	0.510855	0.4814	0.000538715	0.143207
ENSG00000007402.11	CACNA2D2	0.0713744	0.0484791	0.05926	0.068213	0.596791	0.0453818	0.051337	0.238909	0.589306	0.059705	0.0515971	0.0565545	0.0456104	1.54969	0.0487737	0.043193	2.46817
ENSG00000007516.13	BAIAP3	0.0123984	0.421909	2.43831	0.00885194	1.27713	0.0067376	0.00647905	0.569358	0.00625905	0.00884442	0.00714245	0.00815668	0.00640013	0.00832719	0.107728	1.19926	0.00579811
ENSG00000007520.3	TSR3	0.110198	0.000448639	0.515099	0.371284	1.36837	0.527311	0.000439637	0.327416	0.221122	0.114064	1.24409	0.0554776	0.175668	0.194457	0.454448	0.419664	0.00038608
ENSG00000007541.15	PIGQ	0.197592	0.00311465	0.776882	0.00441368	1.87546	0.394766	0.00301827	0.483751	0.298653	0.00411735	0.00331031	0.677745	0.254949	0.00354361	0.394864	0.216604	0.506816
ENSG00000007545.15	CRAMP1	0.00543054	1.15027	0.326811	0.789431	1.71901	0.222877	0.00308759	0.191626	0.241769	0.0958937	0.0032911	0.11657	0.00317267	0.4853	0.512363	0.00268013	0.230017
ENSG00000007866.18	TEAD3	0.0129315	0.555991	0.530116	1.2338	1.27459	0.0116696	0.00743252	0.242717	0.00682943	0.00985727	0.00865309	0.697846	0.384815	0.444552	0.663655	0.00706393	0.0064661
ENSG00000007908.15	SELE	0.0101596	0.111882	0.00585981	0.00958843	0.00516271	0.00588536	0.00614565	0.355529	0.00539977	0.00768856	0.00632471	5.53883	0.0057655	0.00669929	0.00580233	0.00544546	0.00698272
ENSG00000007923.15	DNAJC11	0.00280313	0.253174	0.172718	0.0108634	1.48786	0.424074	0.00160079	0.98317	0.143819	0.364593	0.757214	0.406271	0.102204	0.171712	0.00159724	0.070149	0.745969
ENSG00000007944.14	MYLIP	0.00522242	1.5853	0.57302	0.00396051	0.00260747	0.880124	0.00319811	0.227216	1.42501	0.00406872	0.00339682	0.378509	0.00314389	0.61475	0.00297189	0.160085	0.227007
ENSG00000007968.6	E2F2	0.0133304	0.00766745	0.759954	0.0115253	0.238308	0.00756197	4.97918	0.00578151	0.0070498	0.0100508	0.00843107	0.0101611	0.00734065	0.00942243	0.00775743	0.00694501	0.00841262
ENSG00000008018.8	PSMB1	0.265885	0.0922253	0.229954	0.201667	0.294104	0.530602	0.282347	0.453551	0.105239	0.183821	1.29151	0.0458832	0.157339	0.87953	0.161635	0.398551	0.526147
ENSG00000008056.12	SYN1	0.0131755	0.0565538	2.73738	0.00997714	0.758085	0.00809456	0.00842919	0.0069133	0.053231	0.0102277	0.00810451	0.00991873	0.00746759	1.11451	0.00828105	0.537313	0.751283
ENSG00000008083.13	JARID2	0.00241342	1.97223	0.578949	0.113192	0.00116112	0.200113	0.00139096	0.214035	1.13358	0.00189346	0.00154618	0.00183699	0.00127107	0.00164372	0.382034	0.00123498	1.49129
ENSG00000008086.10	CDKL5	0.444528	0.786282	0.489806	0.0113445	0.24993	1.22317	0.00870801	0.307011	0.00905612	0.0134451	0.00899537	0.129477	0.716959	0.0100407	0.00886944	0.00778137	1.67345
ENSG00000008118.9	CAMK1G	0.0832261	0.0625	0.871409	0.0670297	0.0425641	0.054642	0.051377	0.0403226	4.20461	0.0677236	0.0580033	0.0615314	0.208964	0.0606105	0.0631742	0.046853	0.0463691
ENSG00000008128.22	CDK11A	0.0122839	1.7408	0.19913	0.41674	1.18815	0.378531	0.00780553	0.00657957	0.590172	0.372118	0.00839398	0.0099071	0.00717162	0.681966	0.00815038	0.233452	0.237669
ENSG00000008130.15	NADK	0.00164237	0.367497	0.168255	0.536689	1.58001	0.234133	0.000960011	0.26302	0.94721	0.00126988	0.296711	0.220265	0.226606	0.286482	0.419473	0.218174	0.331481
ENSG00000008196.12	TFAP2B	0.101399	0.06701	0.0651565	0.0838506	0.0609662	0.0728875	0.0665133	0.0535881	0.0630355	0.0891401	0.0720874	0.0922634	3.11004	0.0730601	1.89471	0.0614829	0.0602055
ENSG00000008226.19	DLEC1	0.0709458	0.903891	1.05746	0.0608545	0.0394417	0.659302	0.0394304	0.0358513	1.16668	0.0527234	0.0488174	0.0507643	0.040252	0.0578018	0.675386	1.08599	0.0480483
ENSG00000008256.15	CYTH3	0.0041823	0.477479	0.776704	0.00316688	1.15575	0.00250306	0.00233496	0.352879	0.249017	0.305349	0.176883	0.00298119	0.00233773	0.922513	0.0975443	0.00211047	1.56594
ENSG00000008277.14	ADAM22	0.00926594	0.00576459	0.416792	0.00707357	1.6881	0.355326	0.938925	0.651893	0.00521905	0.00706636	0.00571817	0.00674482	0.388848	0.00686217	0.769722	0.830634	0.00533833
ENSG00000008282.8	SYPL1	0.370895	0.672149	0.260415	0.301412	0.331174	1.11272	0.267156	0.601914	0.22307	0.233335	0.000484761	0.238959	0.331452	0.0468213	0.273372	0.551296	0.283319
ENSG00000008283.15	CYB561	0.00379244	0.210321	0.831752	0.248367	0.901818	0.00225319	0.00223995	1.04472	0.0619786	0.338559	0.298064	0.323374	0.458326	0.687777	0.00233327	0.508418	0.175612
ENSG00000008294.20	SPAG9	0.0644389	0.882994	0.864173	0.000423102	0.788817	1.08932	0.000323077	0.565606	0.253305	0.107029	0.000337059	0.134786	0.0914474	0.406909	0.137193	0.151228	0.561631
ENSG00000008300.14	CELSR3	0.0125305	0.00897717	0.164019	0.00966514	1.50751	0.151116	0.00847508	0.00518404	0.00710843	0.0656064	0.00766478	0.00932239	0.00738176	0.00838802	0.879775	0.00592074	3.24035
ENSG00000008311.14	AASS	0.00643157	1.32771	0.304706	0.005871	0.760616	0.387413	0.33123	0.691519	0.030868	0.00495719	0.00404902	0.347257	0.520216	0.63253	0.737188	0.00337298	0.00355518
ENSG00000008323.15	PLEKHG6	0.165459	0.137843	2.93615	0.147901	0.100828	0.106773	0.10678	0.0882798	0.13584	0.128097	0.117515	0.998258	0.118117	0.454653	0.122148	0.0964831	0.114795
ENSG00000008324.10	SS18L2	0.348461	0.465112	0.415039	0.155994	0.0268938	0.459744	0.700481	0.0945794	0.0962029	0.334955	0.69732	0.000860474	0.0556115	1.39728	0.000716797	0.355387	0.495275
ENSG00000008382.15	MPND	0.281819	0.0043682	0.858518	0.154541	1.78996	0.493303	0.00471017	0.124293	0.89857	0.00622752	0.00502862	0.00571702	0.160854	0.00538508	0.789325	0.00395712	0.512835
ENSG00000008394.12	MGST1	0.496408	0.000166707	0.000161434	0.000208157	0.000135476	0.000181825	0.00016066	1.56892	0.016617	0.000240769	0.000187562	0.241253	1.44671	0.000187582	0.000189869	2.32812	0.000135246
ENSG00000008405.11	CRY1	0.00278888	1.52887	0.0666387	0.0800173	1.1822	0.12929	0.534381	0.241286	0.140964	0.00217825	0.00174106	0.00187099	0.0852779	1.47856	0.455169	0.00138161	0.167179
ENSG00000008441.16	NFIX	0.000726982	0.160355	0.000407176	0.000554812	2.26313	0.121934	0.202993	0.397654	0.00039188	0.000539775	0.000426693	0.413776	0.863192	0.000438134	1.20587	0.426016	0.041544
ENSG00000008513.14	ST3GAL1	0.0337281	0.00187789	0.567655	0.00222309	0.00138478	0.343251	0.00176752	0.875671	2.68751	0.00236756	0.00183378	0.241658	0.191773	0.191027	0.00185467	0.284879	0.669309
ENSG00000008516.16	MMP25	0.153908	0.110341	0.274933	0.134943	2.45136	0.109689	0.104958	0.420105	1.35919	0.129671	0.118827	0.125226	0.134392	0.118099	0.120404	0.113592	0.0967123
ENSG00000008517.16	IL32	0.00133641	0.331266	0.126239	2.02155	0.000687986	0.000760763	0.000765086	0.936549	0.000697855	0.00104711	0.000950776	0.692211	0.000798406	0.00090443	0.125109	1.85834	0.000674664
ENSG00000008710.17	PKD1	0.00327627	0.882708	0.336888	0.31824	2.25031	0.00228393	0.00183972	0.189567	0.210891	0.0025146	0.00199428	0.311452	0.106579	0.00206343	1.01024	0.00162181	0.467284
ENSG00000008735.13	MAPK8IP2	0.00790746	0.642296	0.458904	0.00554701	2.76864	0.00617267	0.00476241	0.00372886	0.0039838	0.00588622	0.00504267	0.108145	0.253796	0.00528312	0.417588	0.00389955	1.39782
ENSG00000008838.17	MED24	0.00260323	0.257771	0.00142254	0.270288	1.43307	0.450971	0.00151757	0.697396	0.354366	0.00202886	0.582488	0.273238	0.00136429	0.0016854	0.547779	0.326085	0.895729
ENSG00000008853.16	RHOBTB2	0.00640042	0.00370788	0.993302	0.00488634	1.34828	0.00364581	0.299485	0.54433	0.19345	0.679493	0.00391696	0.116175	0.678597	0.0041469	0.00384795	0.00326443	1.21258
ENSG00000008869.11	HEATR5B	0.00620888	0.574603	0.507761	0.00479032	1.01077	0.612944	0.00356604	0.695629	0.318016	0.82872	0.00377901	0.441575	0.00361248	0.00404251	0.676633	0.00309483	0.403791
ENSG00000008952.16	SEC62	0.603652	1.1842	0.170107	0.165422	0.132807	0.962174	0.143697	0.526446	0.518925	0.000167844	0.384229	0.00478432	0.684071	0.176945	0.0213584	0.213463	0.207533
ENSG00000008988.9	RPS20	0.276068	0.192477	0.260674	0.137787	0.0467147	0.206966	0.362681	0.160211	0.312289	0.118157	2.38495	0.0153091	0.605172	0.447632	0.0921169	0.0819566	0.398833
ENSG00000009307.15	CSDE1	0.0486063	0.598467	0.000141269	0.149918	0.22034	0.629462	0.417941	1.12435	0.410577	0.263102	0.24065	0.230802	0.67032	0.000158063	0.314116	0.179707	0.601321
ENSG00000009335.17	UBE3C	0.00185749	0.243944	0.490832	0.192815	1.51597	0.227376	0.173763	0.771764	0.396732	0.00148017	0.583171	0.30593	0.000981112	0.3128	0.281894	0.000927098	0.597625
ENSG00000009413.15	REV3L	0.00169836	1.73454	0.0803648	0.0013309	1.27811	0.430476	0.493361	0.270073	0.356722	0.0013539	0.00101766	0.0268953	0.529765	0.00105677	0.495075	0.000812165	0.39723
ENSG00000009694.13	TENM1	0.0124996	0.0078972	0.00859193	0.0123326	1.89916	0.00732577	0.00816816	0.00545993	0.00665736	0.0103828	0.0079329	0.0109816	0.263912	0.0086251	2.53604	0.00625165	1.28671
ENSG00000009724.16	MASP2	0.100391	1.34432	0.0663148	0.104831	1.36835	0.132178	0.0676003	0.0533299	0.0652153	0.0828873	0.0724807	0.259787	0.0641828	0.0941089	0.586226	0.0596018	1.56595
ENSG00000009765.14	IYD	0.08591	0.0551823	0.694105	0.0684628	0.0837984	0.4385	0.0518224	0.0450476	0.055448	0.0668055	0.0585122	2.24879	0.0506091	0.0622415	1.55485	0.0488196	0.42196
ENSG00000009780.15	FAM76A	0.461924	0.484028	0.412586	0.161381	1.09669	0.686072	0.193086	0.713073	0.31216	0.238227	0.00316808	0.00368441	0.323811	0.46084	0.200608	0.345739	0.00253981
ENSG00000009790.14	TRAF3IP3	0.0244619	0.0143872	0.0700266	0.0204373	0.0121818	0.163175	0.0132631	0.0107173	5.51225	0.0197391	0.0145921	0.154936	0.0128963	0.0165396	0.0146435	0.0121216	0.0116071
ENSG00000009830.11	POMT2	0.502989	0.548926	0.188281	0.63778	2.04494	0.365029	0.00274226	0.00220206	0.00263077	0.0041153	0.597441	0.235674	0.19759	0.00304548	0.448861	0.00232515	0.315072
ENSG00000009844.15	VTA1	0.00106947	0.502843	0.616038	0.000807703	0.492707	0.621012	0.364985	0.934118	0.16254	0.142033	0.317013	0.000747381	0.316736	1.13386	0.171687	0.0816758	0.240052
ENSG00000009950.15	MLXIPL	0.0108188	0.00604358	0.551553	0.00800033	0.456168	0.00654197	0.00672123	0.00474774	2.29124	2.44148	0.00685698	0.00746026	0.00563098	0.00833788	0.276277	0.00543725	0.00579972
ENSG00000009954.10	BAZ1B	0.00383839	1.10392	0.175019	0.000335787	0.927147	0.369345	0.960102	1.08629	0.134786	0.140825	0.304558	0.0212142	0.355831	0.0521971	0.000259284	0.0420402	0.422264
ENSG00000010017.12	RANBP9	0.0023031	0.679731	0.624816	0.286422	0.595988	0.238454	0.30219	0.976754	0.758551	0.00181069	0.0014114	0.158259	0.180222	0.00151989	0.458553	0.58494	0.247903
ENSG00000010030.13	ETV7	0.0168342	0.794213	0.122881	2.5393	0.00790817	0.719158	0.0100529	0.685496	0.00855868	0.0124783	0.0100821	0.0117602	0.190153	0.0105358	0.713608	0.00872373	0.236946
ENSG00000010072.15	SPRTN	0.00584957	0.439947	0.305292	0.00451243	0.124447	0.940795	0.509536	0.772508	0.579409	0.00475589	0.0037455	0.00434118	0.283868	1.59924	0.302711	0.00295643	0.215637
ENSG00000010165.19	METTL13	0.0020963	0.496837	0.41532	0.00159115	1.2191	0.522558	0.163602	0.830347	0.162617	0.257147	0.775663	0.24246	0.121019	0.747196	0.140172	0.00103933	0.00107975
ENSG00000010219.13	DYRK4	0.374372	0.499844	0.000787941	0.366069	0.130121	0.912013	0.0889692	0.233184	0.000770709	0.202186	1.23019	0.00100741	0.208879	0.870812	0.277269	0.282683	0.420738
ENSG00000010244.16	ZNF207	0.114496	0.99859	0.195383	0.133619	0.782959	0.316628	0.441896	0.555896	0.286408	0.252674	0.715302	0.0936972	0.000460425	0.477512	0.431045	0.0737717	0.229599
ENSG00000010256.10	UQCRC1	0.240855	0.0161412	0.322592	0.377788	0.497261	0.345671	0.316641	0.142512	0.202121	0.301503	0.73911	0.0278501	0.201527	0.386396	0.330814	0.105298	1.54589
ENSG00000010270.13	STARD3NL	0.268243	0.330538	0.185066	0.000448641	0.308821	0.70326	0.438864	0.758569	0.0866171	0.16342	0.501478	0.000427775	0.00031987	0.856832	0.203656	0.603364	0.690033
ENSG00000010278.11	CD9	0.201817	0.00013588	0.428197	0.174269	0.240401	1.48409	0.00134928	0.000102223	0.352531	0.267524	0.342416	0.0648229	0.22037	0.535628	0.743348	0.457251	0.585724
ENSG00000010282.14	HHATL	0.0962541	0.0649732	0.0622318	0.078332	0.0539294	5.02617	0.0632896	0.0504112	0.0608533	0.0811347	0.0669318	0.0743376	0.0609182	0.0698504	0.0644522	0.0559365	0.0579621
ENSG00000010292.12	NCAPD2	0.00522139	0.378176	0.811434	0.497749	0.00261187	0.342595	2.76056	0.431543	0.232243	0.00405283	0.00330079	0.00381729	0.416277	0.00349771	0.200874	0.00261971	0.00303589
ENSG00000010295.19	IFFO1	0.00526928	0.00304864	0.253906	0.393824	1.59842	0.00349578	0.00303682	0.00231126	1.09056	0.33843	0.00323726	0.00385257	0.232126	0.934536	0.542681	0.203903	0.486965
ENSG00000010310.8	GIPR	0.019403	0.012016	0.0118989	0.0151277	0.0114718	3.86175	0.0119677	0.00877707	0.206384	0.0163021	0.0127086	0.137778	0.0103706	1.4033	0.240539	0.106762	0.0118229
ENSG00000010318.19	PHF7	0.0233871	0.614708	0.203574	0.0225247	0.529282	0.0152968	1.55768	0.0112174	0.0138035	0.788945	0.0147121	0.0172401	0.358728	1.35757	0.0150173	0.0137161	0.54066
ENSG00000010322.15	NISCH	0.00203648	0.544865	0.00113936	0.00157057	1.94283	0.606627	0.0011722	0.230722	0.581203	0.00159504	0.00124682	0.27999	0.234935	0.00128949	0.428715	0.249945	0.98997
ENSG00000010327.10	STAB1	0.00301088	0.00182329	0.00160269	0.00252498	0.00178222	0.00203712	0.00175526	0.0014166	5.39846	0.00263987	0.00193717	0.00228695	0.00167064	0.00191253	0.520819	0.00143079	0.152647
ENSG00000010361.13	FUZ	0.00849738	0.00466311	0.367886	0.343347	0.699799	0.237898	1.03283	0.487303	0.294794	0.00613062	0.00532344	0.382229	0.80892	0.00543825	0.794458	0.00424086	0.61563
ENSG00000010379.15	SLC6A13	0.171502	1.33982	0.575623	0.933777	0.107067	0.178018	0.130132	0.0955482	1.56198	0.147507	0.118539	0.128581	0.10878	0.136312	0.127754	0.106184	0.106074
ENSG00000010404.17	IDS	0.000617029	0.457018	0.361963	0.284606	0.764749	0.597952	0.0929459	0.654884	0.474751	0.0569388	0.000378737	0.215235	0.713214	0.420768	0.541781	0.103552	0.3586
ENSG00000010438.16	PRSS3	0.0329789	0.00668917	0.679374	0.00837609	0.00566473	5.00434	0.00661083	0.00548096	0.00637663	0.00933248	0.292586	0.00798299	0.00663623	0.00794449	0.00703558	0.00576584	0.0058779
ENSG00000010539.11	ZNF200	0.00957433	1.31014	0.433679	0.58833	0.875406	0.266435	0.522815	0.663303	0.58021	0.00779428	0.00600261	0.00704899	0.268526	0.422922	0.127132	0.00477893	0.00516577
ENSG00000010610.9	CD4	0.00771417	0.00443396	0.0633097	0.00675361	0.0036926	0.00436494	0.00437601	0.00358872	5.96301	0.00630746	0.00472083	0.00551815	0.00406009	0.0048798	0.00490278	0.00391753	0.00385305
ENSG00000010626.14	LRRC23	0.336518	0.185998	0.227876	0.791241	0.669964	0.530461	0.00240365	0.299488	0.283185	0.00331691	0.00263329	0.313172	0.730578	0.73184	0.22874	0.63226	0.130007
ENSG00000010671.15	BTK	0.0121099	0.00746145	0.00874615	0.00866008	0.00623895	0.00715642	0.00678585	0.00513819	3.23564	2.75189	0.00715677	0.0079949	0.00620657	0.00774637	0.00713232	0.00637575	0.00658988
ENSG00000010704.18	HFE	0.0251537	0.014232	0.354512	0.189547	0.391143	0.129597	0.0136271	0.567564	1.6199	1.04221	0.0152201	0.639098	0.0140423	0.0158488	0.156087	0.89762	0.012685
ENSG00000010803.16	SCMH1	0.141728	0.725011	0.00470071	0.00664017	2.08619	0.208923	0.0050405	1.19314	0.00501454	0.0063567	0.324659	0.078039	0.116426	0.00531729	0.346005	0.00428488	0.8419
ENSG00000010810.17	FYN	0.000900282	0.0408735	0.434921	0.587986	0.713144	0.286803	0.166982	0.408269	0.000472927	0.000711303	0.000558355	0.643427	0.858083	0.440002	0.692223	0.218351	0.606222
ENSG00000010818.8	HIVEP2	0.0569095	1.77427	0.458746	0.436132	0.453269	0.541245	0.00107236	1.16449	0.246891	0.00145314	0.00116995	0.362799	0.00105854	0.00121679	0.256527	0.135186	0.207422
ENSG00000010932.15	FMO1	0.645989	2.07659	0.069203	0.922242	0.0583474	0.343104	1.25035	0.0580161	0.0597981	0.0827716	0.076817	0.0766116	0.0975008	0.0786927	0.0685145	0.0616753	0.0622552
ENSG00000011007.12	TCEB3	0.0479415	0.929333	0.477029	0.0010442	0.341885	0.360781	0.287485	1.26057	0.187992	0.386859	0.15232	0.136373	0.56176	0.508464	0.136979	0.000668308	0.32241
ENSG00000011009.10	LYPLA2	0.313807	0.13693	0.34377	0.395474	1.02585	0.145555	0.000915006	0.59257	0.296058	0.486131	0.358223	0.0725079	0.485424	0.331034	0.103793	0.0816696	0.930173
ENSG00000011021.21	CLCN6	0.00569615	1.17001	0.00321863	0.486601	1.13867	1.21161	0.00320743	0.170917	0.258095	0.178539	0.00343429	0.00419998	0.00294133	0.145814	0.470868	0.160143	0.685598
ENSG00000011028.13	MRC2	0.00203013	0.0371633	0.00113659	1.40171	0.00104823	0.00114789	0.0012068	0.351163	0.255398	0.00164188	0.00124807	1.03766	1.13659	0.0012602	1.40603	0.293573	0.169829
ENSG00000011105.11	TSPAN9	0.00693897	0.261202	1.1333	1.06449	0.563098	0.00475175	0.00414448	0.00329762	0.0504785	0.00577292	0.00449723	1.20009	0.590459	0.0047285	0.321496	0.511098	0.369612
ENSG00000011114.14	BTBD7	0.567111	1.50855	0.00224281	0.195452	0.686411	0.337568	0.00233451	0.592924	0.00225356	0.540727	0.0024408	0.0028278	0.796334	0.0025368	0.22654	0.00200304	0.631442
ENSG00000011132.11	APBA3	0.00467382	0.728858	0.00260939	0.119481	1.48419	0.44151	0.182325	0.00203267	0.459588	0.00363217	0.68398	0.3635	0.0716179	0.435232	0.394354	0.229143	0.492922
ENSG00000011143.16	MKS1	0.0120268	0.50944	0.00721637	0.0872349	1.28323	0.00846984	0.0074577	0.77122	0.11223	0.00953728	1.29232	0.00897213	0.489009	0.00803028	0.598668	0.42632	0.467676
ENSG00000011198.7	ABHD5	0.399484	0.905009	0.355423	0.00222534	0.00145144	1.22992	0.135822	1.66576	0.00207127	0.00258903	0.457679	0.228865	0.615925	0.00201292	0.00180537	0.0919665	0.00175545
ENSG00000011201.10	ANOS1	0.00876796	0.00492742	0.87503	0.00640265	0.00421875	0.00503507	0.00470484	0.186027	1.829	1.26866	0.00523338	0.00644207	0.901953	0.00559229	0.451373	0.531792	0.00414885
ENSG00000011243.17	AKAP8L	0.00161952	1.56467	0.161355	0.00120661	1.06139	0.383658	0.299019	0.000718375	0.214691	0.00125709	0.43661	0.0917733	0.378936	0.368971	0.381188	0.294354	0.458467
ENSG00000011258.15	MBTD1	0.0110673	1.45166	0.00670102	0.00847178	1.67647	0.312345	0.00704515	0.427925	0.671921	0.00848178	0.00686199	0.00790765	0.00591992	0.0077147	0.376395	0.00568924	1.10657
ENSG00000011260.13	UTP18	0.00111751	0.633568	0.189546	0.000851701	0.780469	0.349673	0.380591	0.973327	0.242023	0.506318	0.918727	0.000802917	0.000583794	0.512879	0.088225	0.184893	0.336322
ENSG00000011275.18	RNF216	0.00121238	0.689335	0.494839	0.015296	0.981425	0.21643	0.181942	0.906968	0.122967	0.247769	0.306137	0.000841585	0.376815	0.834721	0.000723581	0.128714	0.593776
ENSG00000011295.15	TTC19	0.00184284	0.650149	0.445644	0.00141082	0.9693	0.190859	0.390842	1.32555	0.176846	0.231732	0.00113403	0.00131792	0.202451	0.478042	0.400703	0.429174	0.202868
ENSG00000011304.17	PTBP1	0.0460634	0.533551	0.0145226	0.000444332	1.47206	0.151805	0.292833	0.834788	0.296533	0.243729	0.79517	0.163863	0.167052	0.000371494	0.389871	0.000290873	0.697005
ENSG00000011332.19	DPF1	0.00410995	0.188015	0.236556	0.00315222	2.37823	0.260418	0.713459	0.00198767	0.00209342	0.00316988	0.00272854	0.00300387	0.00249974	0.301604	0.789022	0.00219214	1.20743
ENSG00000011347.9	SYT7	0.0169381	0.0109078	2.2124	0.0138626	1.46972	0.0103247	0.0109034	0.00808298	0.00872089	0.0131244	0.011324	0.133624	0.661638	0.0129064	0.654209	0.00882078	0.841041
ENSG00000011376.9	LARS2	0.00657975	0.00501061	0.442662	0.440687	1.08208	0.426654	0.208627	1.55275	0.153518	0.200491	0.00417397	0.00478693	0.182425	0.00427457	0.925441	0.00340574	0.455932
ENSG00000011405.13	PIK3C2A	0.00200896	1.03355	0.72864	0.0015136	0.581958	0.37243	0.00119142	1.85004	0.36852	0.0999414	0.00122686	0.00143802	0.475198	0.00130168	0.343142	0.00100103	0.236749
ENSG00000011422.11	PLAUR	0.5177	0.028002	0.000135313	0.10465	0.000107433	0.554398	0.000136448	0.284756	3.58594	0.000188184	0.284399	0.187697	0.170622	0.000152823	0.000138672	0.12319	0.257765
ENSG00000011426.10	ANLN	0.00315238	0.219428	0.00204982	0.00236728	0.00147918	2.23361	3.53623	0.00145708	0.00179484	0.0849338	0.00190438	0.00237974	0.00165465	0.00204422	0.00188478	0.00170962	0.00167076
ENSG00000011451.17	WIZ	0.252875	0.325662	0.140981	0.00214119	2.30435	0.250408	0.00162664	0.45339	0.0510445	0.00216641	1.13033	0.00206951	0.0585373	0.00793806	1.11345	0.00138939	0.00143884
ENSG00000011454.16	RABGAP1	0.0014323	1.01784	0.581924	0.453173	1.05954	0.623658	0.000839804	0.68729	0.269939	0.00110112	0.000856978	0.0724056	0.482588	0.000929298	0.25246	0.092	0.501912
ENSG00000011465.16	DCN	0.0134952	0.0088747	0.00748392	4.01373	0.00640107	0.0389596	0.00752134	0.00573362	0.00729051	0.0111872	0.00837499	1.34675	0.592278	0.00857188	0.00899886	0.00651078	0.00671423
ENSG00000011478.11	QPCTL	0.614987	1.50068	0.440829	0.0128923	0.00831094	0.00956875	0.0095716	0.00738431	0.53209	0.0134764	0.919527	0.649461	0.213473	0.0108433	0.299431	0.484888	0.371279
ENSG00000011485.14	PPP5C	0.123723	0.257059	0.126742	0.123369	1.19159	0.337564	0.870726	0.388604	0.00106833	0.199376	1.20899	0.00144212	0.285531	0.00133048	0.343689	0.173394	0.46565
ENSG00000011523.13	CEP68	0.00429798	0.549975	0.474627	0.00343333	1.17266	0.482853	0.437587	0.46714	0.678137	0.232714	0.0027066	0.00316857	0.331824	0.813546	0.434306	0.00848878	0.002212
ENSG00000011566.14	MAP4K3	0.00350564	1.23412	0.32432	0.00297435	1.40536	0.401079	0.00206645	0.801912	0.670557	0.0027949	0.00215997	0.196729	0.207847	0.00227148	0.49345	0.00171965	0.346873
ENSG00000011600.11	TYROBP	0.0382006	0.000137666	0.00013541	0.00018303	0.000116222	0.000148643	0.000143853	0.000106317	5.18902	0.741525	0.000152272	0.000167786	0.000121775	0.000155364	0.129418	0.000123023	0.000127847
ENSG00000011638.10	TMEM159	0.479291	1.24673	0.888868	0.00366544	0.00198347	0.00247825	0.719864	0.00188503	0.357619	0.0033131	0.00259551	0.00310941	1.06228	0.55798	0.327456	0.250262	0.190297
ENSG00000011677.12	GABRA3	0.0481935	0.0290851	0.0285179	0.035926	0.257199	0.12684	0.883186	0.0217628	0.027556	1.11217	0.0328327	0.0343963	3.34502	0.0328106	0.0294977	0.0244432	0.0259746
ENSG00000012048.20	BRCA1	0.00382325	0.00216776	0.0827594	0.00292037	0.376149	0.340273	4.19192	0.7122	0.105779	0.00299234	0.00225104	0.0914797	0.00204392	0.00236859	0.00221468	0.00196317	0.176414
ENSG00000012061.15	ERCC1	0.00188036	0.0785801	0.148591	0.0646249	0.936823	0.688466	0.114951	0.225871	0.0706751	0.307865	1.76025	0.000433074	0.194186	0.556708	0.216246	0.000308355	0.733499
ENSG00000012124.14	CD22	0.699565	0.0201927	0.133797	0.0252642	0.0160364	4.00703	0.0192579	0.0157381	0.63074	0.0285055	0.0220887	0.023717	0.0185772	0.0275253	0.120971	0.018158	0.269858
ENSG00000012171.17	SEMA3B	0.00137344	0.000807892	0.000769014	0.288128	0.48666	2.83876	0.000778266	0.253038	0.00101577	0.0546964	0.000863622	0.000991453	0.372375	0.000874201	0.0857598	0.669572	1.04344
ENSG00000012174.11	MBTPS2	0.00317593	0.0573081	0.146106	0.358394	0.535617	0.423816	0.234136	1.21454	0.123733	0.3633	0.290665	0.116113	0.8175	0.363124	0.361651	0.214304	0.476278
ENSG00000012211.12	PRICKLE3	0.0538762	1.20053	0.0344391	1.60268	0.0264706	0.0352439	0.0298162	0.790081	1.21466	0.0449062	0.0378983	0.0387481	0.125916	0.0352534	0.0354214	0.0342611	0.755165
ENSG00000012223.12	LTF	0.000128263	7.19469e-05	6.8931e-05	0.000100336	5.39132e-05	7.30111e-05	6.77653e-05	0.182397	7.96177e-05	0.000107183	7.30331e-05	1.11736	6.38546e-05	7.64792e-05	6.81929e-05	4.79914	5.9146e-05
ENSG00000012232.8	EXTL3	0.0020131	0.458519	0.231346	0.00163874	2.53538	0.463524	0.00116847	0.686612	0.181947	0.00162202	0.00125646	0.333952	0.00115663	0.161034	0.628941	0.00102479	0.408716
ENSG00000012660.13	ELOVL5	0.000578045	0.677526	0.513963	0.276483	0.623266	0.660949	0.141409	0.448203	0.0984662	0.082247	0.000353302	0.390316	0.122611	1.4456	0.000334161	0.433928	0.183729
ENSG00000012779.10	ALOX5	0.00873129	0.00462284	0.00439962	0.00601886	0.00385621	0.133096	0.0302009	0.00359704	5.86332	0.00666976	0.00532805	0.00559479	0.00437561	0.00539832	0.00518059	0.00401351	0.0049246
ENSG00000012817.15	KDM5D	0.00983844	0.864792	0.00565709	2.27839	0.00467864	0.822661	0.00541324	0.593267	0.614672	0.00733111	0.00577303	0.371642	0.494186	0.00602847	0.00537413	0.00511751	0.00442999
ENSG00000012822.15	CALCOCO1	0.00610635	0.683971	1.08143	0.183804	0.814381	1.54621	0.00369681	0.00263529	0.882123	0.00461358	0.00372231	0.00443029	0.00348281	0.00427654	0.394871	0.199172	0.280617
ENSG00000012963.13	UBR7	0.00232824	0.654537	0.216465	0.252302	1.04357	0.863764	0.831563	0.210698	0.00125851	0.272877	0.00141069	0.0657372	0.177944	0.412731	0.423371	0.12515	0.544118
ENSG00000012983.11	MAP4K5	0.00149141	0.874632	0.0299231	0.040326	0.806442	0.876294	0.0501387	0.699781	0.149133	0.00120176	0.342152	0.198546	0.000850957	0.476688	0.602494	0.083066	0.866728
ENSG00000013016.14	EHD3	0.00650799	0.00352579	0.464694	0.540914	0.696704	0.705311	0.00349387	0.6884	0.0317958	0.00496585	0.00388088	0.00442484	0.946066	0.917459	0.00369693	0.679063	0.398614
ENSG00000013275.7	PSMC4	0.249476	0.547711	0.000263875	0.14625	0.370098	0.559338	0.395137	0.44707	0.0622921	0.432168	1.42732	0.113046	0.000261251	0.675995	0.062	0.232064	0.379475
ENSG00000013288.8	MAN2B2	0.00411162	0.00234496	0.0360766	0.362632	0.763366	0.254806	0.00240044	0.75129	1.37212	0.432403	0.00250882	0.406451	0.00231013	0.282035	0.411756	0.764965	0.248116
ENSG00000013293.5	SLC7A14	0.023388	0.0129964	0.380385	0.0552931	0.0111386	4.16404	0.0150692	0.00949729	0.0398347	0.019366	0.0139563	0.0152578	0.0121137	0.015861	0.0137511	0.0111497	1.28499
ENSG00000013297.10	CLDN11	0.0009885	0.000540575	0.000602058	0.000705106	0.000538815	4.02827	0.168538	0.000416398	0.000550029	0.00089375	0.000688821	0.000715869	0.000565279	0.000675388	0.000588831	0.0512187	1.84343
ENSG00000013306.15	SLC25A39	0.267985	0.000379995	0.496313	0.122136	0.553461	0.125459	0.280841	0.239414	0.135454	0.383624	1.37503	0.000481444	0.0575651	0.827664	0.0993681	0.359809	0.774962
ENSG00000013364.18	MVP	0.00135196	0.00074803	0.149989	0.744572	0.000622615	1.58523	0.000767983	0.000597432	0.766022	0.644331	0.0008785	0.353505	1.18833	0.000859561	0.178968	0.482449	0.000681238
ENSG00000013374.15	NUB1	0.000647849	0.937098	0.561549	0.417238	0.222077	0.239405	0.241142	0.723397	0.324	0.000505754	0.508541	0.376017	0.402461	0.748275	0.000376905	0.218265	0.178957
ENSG00000013375.15	PGM3	0.000994643	1.57707	0.351351	0.000763674	0.000450834	0.3995	0.000576481	0.695373	0.00053004	0.312565	0.000602448	0.260703	0.461512	0.590216	0.307913	0.301946	0.83786
ENSG00000013392.7	RWDD2A	0.872678	1.31607	0.199005	0.00691702	0.00400901	0.170931	0.201105	0.336927	0.149595	0.00723388	0.00510518	0.41915	0.00507369	0.814711	0.614163	0.658568	0.318117
ENSG00000013441.15	CLK1	0.00115327	2.01178	0.000628898	0.000852536	0.626428	0.795003	0.000672258	0.311128	0.796178	0.000910939	0.341021	0.242772	0.000684556	0.000732459	0.666199	0.000583037	0.303191
ENSG00000013503.9	POLR3B	0.00728444	0.00389237	0.210849	0.005323	0.705433	0.407274	0.39102	1.66556	0.00392995	0.572962	0.0041691	0.156906	0.98304	0.538753	0.084896	0.00328748	0.354914
ENSG00000013523.9	ANGEL1	0.00879722	0.234137	0.00511374	0.00675983	1.28778	0.428538	0.00518578	0.00397554	2.32871	0.00674441	0.00561587	0.413239	0.210314	0.415121	0.222104	0.380387	0.136803
ENSG00000013561.17	RNF14	0.230086	0.388807	0.185489	0.0487528	0.412999	0.612456	0.216509	1.04216	0.0847254	0.254058	0.00123129	0.232826	0.298088	0.595067	0.546397	0.41216	0.538039
ENSG00000013563.13	DNASE1L1	0.0116776	0.00650556	0.00730426	0.499397	0.00576788	0.152619	0.212824	0.347212	1.51547	2.19254	0.00730784	0.441995	0.00718221	0.00742139	0.225181	0.00602322	0.452688
ENSG00000013573.16	DDX11	0.00598191	0.604788	0.264745	0.00458097	1.28254	0.241777	0.877913	0.818974	0.0533115	0.312756	0.00369003	0.180468	0.00370389	0.00383875	0.0523373	0.00289845	1.38525
ENSG00000013583.8	HEBP1	0.639997	0.000485273	0.677094	0.0104132	0.000392157	1.3275	0.110751	0.210806	0.111566	0.231323	0.457485	0.0294475	0.382903	0.860783	0.000497659	0.725039	0.323451
ENSG00000013588.5	GPRC5A	0.203218	1.45465	0.237654	0.000978634	0.00061379	3.05818	0.000729678	0.000564238	0.000772955	0.00120224	0.000841776	0.000979251	0.000694561	0.000862145	0.458927	0.116738	0.562294
ENSG00000013619.13	MAMLD1	0.00616033	0.895728	0.295176	0.00457615	1.6372	0.841008	0.00340299	0.173736	0.641277	0.00448045	0.00380599	0.00447266	0.00313314	0.253095	0.452447	0.212011	0.667834
ENSG00000013725.14	CD6	0.0525204	0.0333319	0.622296	4.94967	0.0277025	0.0332457	0.0336812	0.0255043	0.0347754	0.0448108	0.0361042	0.0395154	0.0310401	0.036541	0.0324543	0.0298585	0.0315601
ENSG00000013810.18	TACC3	0.00434257	0.0783102	0.00251604	0.00333437	0.219506	0.00251975	5.26282	0.00185764	0.405171	0.00341874	0.00259798	0.00308054	0.00224018	0.00279296	0.100584	0.00225327	0.00231567
ENSG00000014123.9	UFL1	0.00115539	0.764453	0.000672527	0.00091946	0.000519149	0.992573	0.295928	1.85342	0.191942	0.50353	0.000695028	0.223246	0.680746	0.000735546	0.123672	0.000585715	0.465123
ENSG00000014138.8	POLA2	0.00798812	0.00456799	0.00501093	0.006088	0.986857	0.253281	3.36315	0.703548	0.32316	0.00642987	0.00528236	0.00647013	0.0056728	0.00515896	0.00533671	0.407047	0.00435121
ENSG00000014164.6	ZC3H3	0.459605	1.31754	0.679415	0.00923314	1.37598	0.23792	0.00674443	0.3429	0.377024	0.00898772	0.00780883	0.00930426	0.00675219	0.00785442	0.676817	0.00624544	0.568955
ENSG00000014216.15	CAPN1	0.00249065	0.00141987	0.00133579	0.00224827	1.06512	0.00141782	0.00145682	0.983802	1.01663	0.509537	0.119381	0.392396	0.368402	0.00151079	0.668459	0.692315	0.271891
ENSG00000014257.15	ACPP	0.0107012	0.00601478	0.0056067	0.00781518	0.00471487	0.0975802	0.0065719	0.248664	0.00630845	0.372358	0.00674845	0.00856679	4.22381	0.00666738	0.0059384	0.00531569	1.07575
ENSG00000014641.17	MDH1	0.0679267	0.000161925	0.352098	0.151274	0.00013188	1.24596	0.463114	0.202559	0.0666007	0.294771	0.57916	0.0654359	0.229628	1.11236	0.204855	0.676399	0.387545
ENSG00000014824.13	SLC30A9	0.00152375	0.194382	0.300309	0.103646	0.750836	0.627634	0.480714	1.16935	0.228361	0.258604	0.0830937	0.162531	0.112401	0.548049	0.293035	0.394324	0.391098
ENSG00000014914.19	MTMR11	0.00655232	0.324962	0.00369437	1.16327	0.00315148	0.00512392	0.0036822	0.223674	0.00365806	0.109599	0.00409434	1.22607	1.67339	0.00439699	0.432965	0.731666	0.179555
ENSG00000014919.12	COX15	0.00279775	0.411931	0.527541	0.00212962	0.118741	0.904689	0.228364	1.41713	0.497542	0.455142	0.0881295	0.0644661	0.598305	0.00179454	0.00162931	0.224603	0.554862
ENSG00000015133.18	CCDC88C	0.214782	1.57378	0.492093	0.658581	1.44188	0.00987552	0.00863388	0.00651766	0.00844701	0.0117522	1.18576	0.0107411	0.442609	0.00955216	0.008866	0.00749422	0.00748935
ENSG00000015153.14	YAF2	0.202581	1.43001	0.174023	0.0826563	0.129087	0.457956	0.533856	1.01344	0.0704558	0.192392	0.000907358	0.00104314	0.634178	0.284547	0.107102	0.575182	0.210476
ENSG00000015171.18	ZMYND11	0.00269706	0.602728	0.00142425	0.00207473	1.0662	1.25832	0.300377	1.0795	0.217204	0.714631	0.261862	0.138918	0.00192378	0.00168268	0.252128	0.00132437	0.196812
ENSG00000015285.10	WAS	0.00587058	0.00340229	0.169978	0.00460148	0.285522	0.308001	0.00348768	0.00302962	5.28229	0.00478392	0.00377214	0.00411652	0.00306643	0.00780646	0.003509	0.00305773	0.00325364
ENSG00000015475.18	BID	0.318432	0.154181	0.000624458	0.000897608	0.321205	0.000621909	0.293741	0.550902	0.61813	0.817756	0.74655	0.490229	0.455457	0.02688	0.63083	0.0827686	0.590709
ENSG00000015479.17	MATR3	0.0468789	2.1205	0.0282254	0.0357556	1.09569	0.0363891	0.0345534	1.04643	0.0260606	0.0373772	0.0305302	0.0336721	0.026747	0.0319205	0.738357	0.025048	0.701552
ENSG00000015520.14	NPC1L1	0.172536	0.12757	0.111953	0.129447	3.17724	0.111522	1.00299	0.0926757	0.147354	0.139732	0.124367	0.123458	0.144379	0.137756	0.111873	0.0999287	0.119792
ENSG00000015532.9	XYLT2	0.00766283	0.279456	0.257361	0.577436	1.45681	0.00549514	0.00431669	1.09175	0.473885	0.00621679	0.00477816	0.607372	0.00433377	0.00515767	0.16271	0.701042	0.453635
ENSG00000015568.12	RGPD5	0.0664384	4.54154	0.0404506	0.0561764	0.034806	0.0440761	0.0418832	0.0318943	0.0469118	0.7017	0.0422727	0.0537876	0.0383348	0.0461781	0.0417637	0.0360726	0.228977
ENSG00000015592.16	STMN4	0.0089999	0.699719	0.00121631	0.0852076	0.771135	1.89408	0.000497301	0.000323679	0.000442877	0.000621188	0.000484446	0.000607138	0.000423886	1.76539	0.156889	0.000385461	0.713511
ENSG00000015676.17	NUDCD3	0.00131719	0.279535	0.419502	0.000988972	1.35737	0.451305	0.000780038	1.02204	0.121497	0.171304	0.0761549	0.000931896	0.339675	0.266767	0.22245	0.55279	0.815498
ENSG00000016391.10	CHDH	0.0718511	0.67662	0.00634045	0.00830183	2.53796	0.201007	0.00607994	0.245891	0.00520302	0.00736923	0.00619312	0.438159	1.11366	0.00678843	0.647923	0.0052192	0.114666
ENSG00000016402.13	IL20RA	0.06164	0.0350499	0.0369764	0.0453095	0.0305356	0.0350966	0.0366959	2.01177	0.0994345	0.0544791	0.040281	0.0484797	0.657662	0.0402297	0.534468	2.29282	0.0334366
ENSG00000016864.16	GLT8D1	0.00188095	0.124257	0.165247	0.173539	1.18062	0.404302	0.0941011	0.820094	0.218007	0.00149672	0.582941	0.160059	0.358705	0.346443	0.407555	0.509736	0.550875
ENSG00000017260.19	ATP2C1	0.001148	0.462003	0.413408	0.000825767	0.891393	0.645459	0.11118	0.804861	0.373913	0.535078	0.000711407	0.000824074	0.504519	0.232588	0.232256	0.475188	0.414559
ENSG00000017427.15	IGF1	0.0248643	0.0182033	0.0137916	0.0194628	0.0121197	0.0158072	0.320684	0.0128947	1.59129	0.0207932	0.0155769	0.964092	2.33789	0.380123	0.013878	0.323187	0.01322
ENSG00000017483.14	SLC38A5	0.00536765	0.00316392	0.00301561	0.00395897	0.00250084	0.00313847	0.00322367	1.08453	0.148575	0.703428	0.686549	0.506819	1.04816	0.00340927	0.549701	0.00279813	1.34124
ENSG00000017797.11	RALBP1	0.278448	0.316362	0.515473	0.556981	0.403379	0.517082	0.293065	0.611911	0.234598	0.10126	0.194964	0.239946	0.298468	0.000426999	0.147286	0.507465	0.882838
ENSG00000018189.12	RUFY3	0.166105	0.453232	0.000513397	0.0529854	1.32363	2.16206	0.0005686	0.659002	0.000586721	0.0412326	0.0103783	0.000641468	0.267493	0.0941874	0.330123	0.324581	0.212606
ENSG00000018236.14	CNTN1	0.00727637	0.00430426	0.708233	0.0053679	0.889614	0.00502699	0.765633	0.856693	0.00378686	0.00570398	0.00479888	0.0051902	0.00420166	1.06278	0.0047186	1.27197	0.494097
ENSG00000018280.16	SLC11A1	0.0736997	0.00047883	0.000429561	0.000592322	0.00041576	0.000597007	0.000459144	0.000359468	5.6272	0.104647	0.000517269	0.000556207	0.00043952	0.00054314	0.227988	0.000410691	0.0606069
ENSG00000018408.14	WWTR1	0.00040764	0.0710418	0.000241616	0.000330599	0.5885	0.398927	0.000242301	1.82449	0.000226846	0.00962417	0.152086	0.00682858	1.41534	0.000264147	0.520999	0.456022	0.654393
ENSG00000018510.12	AGPS	0.225916	0.21849	0.646837	0.135743	0.966588	0.678445	0.494665	0.955883	0.421089	0.347387	0.235282	0.00134619	0.406455	0.00122756	0.00110691	0.107626	0.255772
ENSG00000018610.13	CXorf56	0.26787	0.504863	0.319981	0.175537	0.703109	0.447979	0.00254066	0.614299	0.00244859	0.498482	0.548214	0.131162	0.314927	0.842634	0.00262101	0.253879	0.469124
ENSG00000018625.14	ATP1A2	0.00411385	0.812285	0.00239934	0.00314494	0.00209341	0.00237121	0.00246742	2.25251	0.00210656	0.0030993	0.00242816	0.0027219	0.00212706	0.00258579	0.995518	1.92291	0.0848075
ENSG00000018699.11	TTC27	0.00424118	0.347353	0.00239949	0.30283	0.462793	0.0027154	0.00247621	1.44972	0.00212419	0.469448	1.81181	0.0365187	0.53848	0.00280316	0.169574	0.0021005	0.492293
ENSG00000018869.16	ZNF582	0.0119437	0.77009	0.00643937	0.272003	1.45053	0.38031	0.728798	1.02606	0.155867	0.0095593	0.0075939	0.00810464	0.252044	0.556587	0.45072	0.00602911	0.00640989
ENSG00000019144.16	PHLDB1	0.00238642	0.0013482	0.00132903	0.426133	1.75182	0.721586	0.0013986	0.596557	0.00128564	0.0788538	0.146156	0.610255	0.518692	0.0015388	0.59771	0.382078	0.260693
ENSG00000019169.10	MARCO	2.83843	0.00558971	0.00620061	0.00699112	0.00420032	0.229609	0.0053194	0.00424349	2.68644	0.00751046	0.00613049	0.191983	0.00551285	0.00604524	0.00578589	0.0846546	0.00457055
ENSG00000019186.9	CYP24A1	0.0134247	0.00758508	1.23654	0.0108412	0.00671002	0.0083676	0.0348571	0.00604852	0.228526	0.0109631	0.008283	4.48539	0.00964174	0.00874873	0.00793089	0.00740938	0.00759361
ENSG00000019485.12	PRDM11	0.0345458	1.49097	0.0234599	0.0290366	2.25799	0.449157	0.0198408	0.628906	0.0180577	0.18752	0.024096	0.027117	0.691137	0.0231369	0.153765	0.0187256	0.019659
ENSG00000019505.7	SYT13	0.0544642	0.0348455	0.159123	0.0423004	0.412605	0.0344026	1.21591	0.0258832	0.0305684	0.0445478	0.0369025	0.0419934	1.78375	2.07891	0.0340751	0.0291095	0.0350531
ENSG00000019549.8	SNAI2	0.0199325	0.599398	0.0125234	0.0152046	0.0101458	0.0138343	0.463825	0.00986761	0.0113812	0.0193623	0.405035	1.78959	1.92521	0.0165724	0.295617	0.477325	0.0135084
ENSG00000019582.14	CD74	0.000163255	8.99862e-05	0.0422231	0.330141	7.03403e-05	0.000100307	8.83453e-05	6.78308e-05	5.03963	0.000127192	9.77547e-05	0.0803376	0.403616	0.000110327	9.04554e-05	0.167299	0.0357389
ENSG00000019991.15	HGF	0.0037998	0.334514	0.00203373	0.00280646	0.00172141	4.00439	0.00200506	0.00154234	0.00217514	0.276879	0.130547	0.0531831	1.03872	0.00232285	0.0020731	0.00177776	0.239242
ENSG00000019995.6	ZRANB1	0.0407009	1.2281	0.302187	0.00266429	0.824615	1.12522	0.247972	0.357141	1.22321	0.00268206	0.00210955	0.00242715	0.00203948	0.396669	0.0687028	0.00168068	0.27162
ENSG00000020129.15	NCDN	0.00124145	0.0836484	0.000689692	0.153999	1.11187	1.57044	0.000702493	0.396692	0.0836441	0.0777249	0.516632	0.000875244	0.236955	0.379294	0.26527	1.14518	0.0750511
ENSG00000020181.17	ADGRA2	0.341116	0.0583211	0.922571	1.48775	0.744274	0.057618	0.0638604	0.0453517	0.0604945	0.0796024	0.0601483	0.0742514	0.051457	1.8791	0.0585725	0.0521537	0.0539875
ENSG00000020256.19	ZFP64	0.0107028	0.326082	0.00578169	0.822888	0.773692	0.418309	0.25686	0.780043	0.242028	0.00888777	0.415857	0.00782605	0.819859	0.0069281	0.526542	0.00530347	0.671576
ENSG00000020426.10	MNAT1	0.00128369	0.244654	0.337792	0.44571	0.280579	0.315286	0.574084	0.000632035	0.000684644	0.0616566	1.00367	0.00121544	1.2452	1.16662	0.0849158	0.0006803	0.335242
ENSG00000020577.13	SAMD4A	0.00365698	1.50416	0.106201	0.137473	2.10624	0.517323	0.0019921	0.191791	0.171568	0.00286808	0.00219749	0.436812	0.00238428	0.00235256	0.278583	0.00174328	0.632384
ENSG00000020633.18	RUNX3	0.0168835	0.0103824	0.0104924	0.0918825	0.274532	0.0115128	0.00997852	0.00730304	5.57914	0.0129821	0.0110938	0.0113094	0.00888265	0.0123641	0.0123536	0.00885365	0.00867253
ENSG00000020922.12	MRE11A	0.00457376	0.318362	0.472967	0.00356858	0.567841	0.404336	1.65947	0.962033	0.408099	0.465763	0.00276463	0.195722	0.305018	0.321715	0.00271228	0.00227565	0.00243692
ENSG00000021300.13	PLEKHB1	0.0488284	0.0010506	0.160002	0.0309399	0.268495	3.27755	0.00104905	0.427132	0.000953	0.0856971	0.00111544	0.00121597	0.00101791	0.00116682	0.479465	1.01138	0.302805
ENSG00000021355.12	SERPINB1	0.00162331	0.000950768	0.611017	0.291377	0.000733179	0.909392	0.000896669	0.45881	2.93127	0.00132571	0.000980195	0.00113157	0.00081554	0.0010485	0.000987416	0.88672	0.000797298
ENSG00000021488.12	SLC7A9	0.142931	2.25333	0.128034	0.129526	0.104719	0.105859	0.12854	0.0934959	0.0973344	0.124484	0.121639	0.221479	0.103315	0.116998	1.13571	0.0953448	0.974321
ENSG00000021574.11	SPAST	0.00301428	0.470218	0.356449	0.00245183	0.909463	0.828481	0.383263	1.27186	0.38268	0.199086	0.00181919	0.12282	0.408507	0.0019316	0.276125	0.00152353	0.480078
ENSG00000021645.18	NRXN3	0.0137905	0.00855768	0.163143	0.0105859	1.12026	2.82643	0.00827457	0.00571422	0.00878544	0.0893973	0.00838069	0.0105605	0.936226	0.00980038	0.00795592	0.00657735	0.864467
ENSG00000021762.19	OSBPL5	0.00957782	0.00586982	0.760281	0.0101079	2.00318	0.300417	0.00632693	0.354369	0.00538606	0.00762234	0.00608913	0.625946	0.00680649	0.00647745	1.26603	0.36067	0.364075
ENSG00000021776.10	AQR	0.00267104	0.529685	0.712913	0.00215387	0.795663	0.536551	0.479151	1.54726	0.138378	0.489983	0.00165059	0.00195214	0.00156751	0.376968	0.154159	0.00133979	0.327754
ENSG00000021826.14	CPS1	0.367173	0.0262163	0.31495	0.0333427	0.0209479	0.813656	0.197547	1.42386	0.0229832	0.0333709	0.783296	0.0304639	1.15827	0.0298237	0.027234	0.0216677	0.791676
ENSG00000022267.16	FHL1	0.00106207	0.0581741	0.291558	0.000821063	0.810614	0.000587451	0.700434	0.645268	0.0157568	0.000822107	0.000656439	0.000750948	0.549595	0.325134	0.85101	1.10562	0.742061
ENSG00000022277.12	RTFDC1	0.156246	0.35743	0.306195	0.00412898	0.406231	1.71436	0.10673	0.333754	0.292871	0.269892	0.710224	0.0476945	0.159422	0.761131	0.0849092	0.260933	0.127822
ENSG00000022556.15	NLRP2	0.024165	0.0129475	0.0126	0.0163195	0.21585	0.0149777	0.0141255	0.00959483	0.738316	0.0199865	0.0144703	0.0152049	0.0121078	0.0148567	0.0130558	0.0108346	4.93866
ENSG00000022567.9	SLC45A4	0.0157318	0.488968	1.4211	0.0119425	0.817022	0.00903928	0.00938636	0.00792345	0.965528	0.0118273	0.00992495	0.320354	0.00837951	0.0105806	0.254425	0.756879	0.979754
ENSG00000022840.15	RNF10	0.108801	1.21563	0.336624	0.273481	0.449728	0.487218	0.223455	0.566972	0.38513	0.0737159	0.240133	0.2012	0.105986	0.159514	0.420664	0.396211	0.455469
ENSG00000022976.15	ZNF839	1.15083	0.205886	0.00543465	0.743003	1.85553	0.391432	0.00581099	0.177528	0.00499195	0.00786109	0.551108	0.00683209	0.00547296	0.00640903	0.219491	0.217895	0.543745
ENSG00000023041.11	ZDHHC6	0.477143	0.372503	0.253484	0.00203616	0.214187	0.630901	0.657894	0.612952	0.543577	0.529173	0.276432	0.00186683	0.085203	0.712816	0.00157784	0.108627	0.619429
ENSG00000023171.14	GRAMD1B	0.0929142	0.0103125	0.734152	0.0155327	0.536017	0.996198	0.169855	0.698579	2.1492	0.0141665	0.011765	0.0138296	0.360881	0.0124575	0.0108907	0.261772	0.0100082
ENSG00000023191.16	RNH1	0.481115	0.166169	0.000273051	0.360582	0.58227	0.824526	0.00516166	0.423726	0.147355	0.734359	1.205	0.0607598	0.236241	0.000324916	0.449007	0.248168	0.174923
ENSG00000023228.13	NDUFS1	0.000872791	0.535732	0.301583	0.328741	0.827791	0.648998	0.343691	1.18625	0.164706	0.247395	0.0942817	0.114324	0.678081	0.103203	0.253544	0.000433192	0.270304
ENSG00000023287.12	RB1CC1	0.21226	1.7502	0.395274	0.00068055	0.143754	0.329592	0.282803	0.557804	0.25427	0.000675361	0.000510408	0.120151	0.857413	0.388992	0.141149	0.000409784	0.664
ENSG00000023318.7	ERP44	0.533746	0.861571	0.350094	0.591847	0.000337936	0.174946	0.239383	0.282803	0.441304	0.51467	0.000456607	0.170823	0.193669	0.824979	0.216794	0.49094	0.211583
ENSG00000023330.14	ALAS1	0.177878	0.36568	0.782346	0.000791303	0.107324	0.20861	0.233658	0.479064	0.471111	0.49979	0.416314	0.000752727	0.307195	1.35808	0.0795211	0.262447	0.349361
ENSG00000023445.13	BIRC3	0.000586539	0.000376077	1.1609	0.422213	0.000259095	0.106737	0.000327253	1.57009	0.174818	0.000459315	0.000359537	2.66121	0.000325321	0.000371207	0.000333476	0.000304937	0.000282363
ENSG00000023516.8	AKAP11	0.00147862	0.450568	0.55902	0.00114784	0.650153	0.775023	0.321226	2.19602	0.227795	0.271544	0.000922686	0.0884643	0.159791	0.14428	0.25092	0.000742034	0.000789066
ENSG00000023572.8	GLRX2	0.302952	0.302152	0.259346	0.0188709	0.000419744	1.09609	0.402152	0.484829	0.000475735	0.314447	1.37753	0.000641234	0.555299	0.670199	0.0005291	0.313532	0.00046848
ENSG00000023608.4	SNAPC1	0.733271	1.16481	0.790107	0.00111723	0.000685111	0.000872497	0.129317	0.000669794	0.791284	0.00110433	0.000946442	0.33787	1.00204	0.996477	0.147842	0.000720924	0.000757696
ENSG00000023697.12	DERA	0.00361793	0.00200001	0.00208814	0.268003	0.411092	0.560277	0.83088	1.0128	0.411975	0.781846	0.00229565	0.282892	0.386247	0.420775	0.255467	0.00180632	0.465668
ENSG00000023734.10	STRAP	0.000403648	0.59033	0.595065	0.0189487	0.37056	0.220806	0.325162	0.715271	0.0651756	0.123056	0.882471	0.0877347	0.138174	1.42446	0.193204	0.020353	0.328794
ENSG00000023839.10	ABCC2	0.172127	3.95266	0.128462	0.14127	0.137993	0.125504	0.124135	0.103891	0.131525	0.15899	0.135261	0.137631	0.123147	0.13157	0.132216	0.111606	0.121785
ENSG00000023892.10	DEF6	0.0169318	0.0107148	0.00957776	0.024808	0.00920863	0.00985088	0.0106779	0.00747367	3.3584	2.22367	0.0103297	0.163984	0.00889164	0.0122709	0.203723	0.0084764	0.0096638
ENSG00000023902.13	PLEKHO1	0.951514	0.8853	0.000807628	0.125023	1.15549	0.00105011	0.000847998	0.000619783	1.15447	0.496439	0.000892931	0.257705	0.000769031	0.000912254	0.396171	0.404556	0.267332
ENSG00000023909.9	GCLM	0.620366	0.78466	0.000502965	0.303406	0.175852	0.543853	0.0745608	1.42937	0.000450318	0.000676888	0.000541316	0.947897	0.000499191	0.213453	0.030352	0.952245	0.0212454
ENSG00000024048.10	UBR2	0.319077	1.50871	0.0979483	0.16355	0.861571	0.4606	0.00164312	0.644128	0.388204	0.160338	0.0017118	0.205	0.48407	0.311606	0.280776	0.001386	0.209469
ENSG00000024422.11	EHD2	0.00163559	0.316252	0.0433374	0.609771	1.05802	0.209012	0.000921019	0.367239	0.000835281	0.0012577	0.778087	0.818708	0.419961	0.00108346	0.458568	0.287402	0.727787
ENSG00000024526.16	DEPDC1	0.0134401	0.247667	0.00797822	0.104301	0.00613271	0.0101911	5.62964	0.00698116	0.00674268	0.00977189	0.00825986	0.00922993	0.00710878	0.00926457	0.00843178	0.00692403	0.00686937
ENSG00000024862.16	CCDC28A	0.00372543	0.948976	1.58163	0.00296407	0.00171845	0.00209183	0.272978	0.191364	1.02012	0.00276454	0.00228185	0.00257889	0.00201214	0.580038	0.14442	1.19686	0.143209
ENSG00000025039.14	RRAGD	1.02533	1.22409	0.259834	0.15634	0.000680237	0.442656	0.000863353	0.58166	0.00077425	0.421957	0.000889921	0.0921477	0.000865854	0.000939077	0.393068	0.76866	0.729134
ENSG00000025156.12	HSF2	0.00428002	1.35052	0.156954	0.00312903	0.778465	0.318027	0.557443	0.741883	0.146091	0.00329202	0.00267823	0.00315185	0.416689	1.36851	0.00240642	0.243813	0.00235199
ENSG00000025293.15	PHF20	0.00150848	0.74854	0.278871	0.164386	0.515902	0.755542	0.231332	0.959792	0.425842	0.230959	0.000945319	0.0372042	0.518903	0.39244	0.215891	0.000769805	0.621061
ENSG00000025423.11	HSD17B6	0.196937	0.0247088	0.0214906	0.0288103	0.883567	1.61602	0.359444	0.0158546	0.019582	0.0266921	0.0242303	0.0249564	0.369113	1.83083	0.365713	0.268487	0.0205053
ENSG00000025434.18	NR1H3	2.00989	0.0021317	0.00216764	0.418655	0.00204075	0.208844	0.00225648	0.228786	1.72144	0.744356	0.00240275	0.0799786	0.154093	0.00248051	0.269674	0.154821	0.0956936
ENSG00000025708.13	TYMP	0.0148536	0.0607797	0.0370208	0.000489974	0.000360964	0.000443164	0.000374574	0.000289125	4.68785	0.851967	0.000432032	0.108539	0.000336714	0.000430455	0.227042	0.000343668	0.108402
ENSG00000025770.18	NCAPH2	0.00220301	0.4843	0.197541	0.00162791	1.64368	0.731107	0.660599	0.000925928	0.248571	0.00169464	0.356889	0.00156768	0.214555	0.522898	0.0186482	0.0010587	1.01197
ENSG00000025772.7	TOMM34	0.00154288	0.35579	0.44561	0.00116998	0.265789	0.553445	0.374777	1.79607	0.0904306	0.101409	0.539924	0.00110823	0.274215	0.400949	0.000884893	0.483346	0.413421
ENSG00000025796.13	SEC63	0.333596	1.21394	0.249584	0.000444034	0.314105	0.559051	0.272543	0.899941	0.00031469	0.465809	0.0128752	0.0714626	0.828983	0.000372619	0.175997	0.157446	0.543487
ENSG00000025800.13	KPNA6	0.0765207	1.04241	0.296978	0.235853	0.694214	0.65573	0.316471	1.11736	0.26864	0.219496	0.000788921	0.0379029	0.651278	0.000830082	0.0697552	0.000640439	0.415038
ENSG00000026025.13	VIM	0.0517902	1.16288e-05	0.293792	0.201969	9.56472e-06	0.295841	0.110728	1.04841	0.318947	0.375415	1.26965	0.0908126	0.552469	0.0528871	0.37507	0.598356	0.463847
ENSG00000026103.19	FAS	0.00185384	0.00118298	0.000964932	0.00144277	0.000863821	0.00111724	0.00114421	3.30029	0.232537	0.00144984	0.00114245	0.277603	0.934284	0.00114618	0.1605	1.15895	0.0233953
ENSG00000026297.15	RNASET2	0.00084499	0.000492437	0.366749	0.000643911	0.234068	0.000476059	0.000480463	0.00036023	4.63432	0.000669588	0.122851	0.000610361	0.0968741	0.193632	0.147811	0.0670027	0.232051
ENSG00000026508.16	CD44	0.229028	0.397261	0.277519	6.21559e-05	3.85068e-05	0.346596	4.55227e-05	1.26089	0.168817	0.027153	0.471359	0.608688	1.27731	5.21071e-05	0.208353	0.694017	0.13281
ENSG00000026559.13	KCNG1	0.0232414	0.0146759	2.61087	0.0155282	0.0103993	0.0138057	0.0124783	0.0112412	0.0854039	0.0209366	0.0142734	0.0152655	0.550596	1.20354	0.01204	1.01314	0.470802
ENSG00000026652.13	AGPAT4	0.101604	0.79248	0.00133792	0.00176932	0.547476	1.93598	0.132861	0.00115225	0.291347	0.239723	0.00149019	0.324008	0.00133272	0.820421	0.451065	0.00127204	0.4545
ENSG00000026751.16	SLAMF7	0.0101819	0.00600879	0.00528006	0.00702363	0.00433109	0.00583772	0.00533742	0.0042967	5.82849	0.00742367	0.00640301	0.00694283	0.00492742	0.00619985	0.00561966	0.132817	0.0521067
ENSG00000026950.16	BTN3A1	0.00909647	0.00538836	0.00508659	1.62162	1.00777	0.376457	0.00537196	0.341366	0.682543	0.00729478	0.00566856	0.243954	0.60829	0.00589884	0.00547006	0.931195	0.236823
ENSG00000027001.9	MIPEP	0.00606275	0.00344538	1.21037	0.00449919	0.610296	0.23856	0.37802	1.40311	0.105115	0.309649	0.00380875	0.00423714	0.750198	0.00408872	0.386259	0.502885	0.178939
ENSG00000027075.13	PRKCH	0.544833	0.00718869	0.00807246	0.266851	0.00579437	0.00793797	0.202897	0.254193	4.24513	0.00975397	0.00860017	0.203441	0.302906	0.00945362	0.00911595	0.0061408	0.00674109
ENSG00000027697.12	IFNGR1	0.000752711	0.709445	0.131875	0.000595078	0.000352577	0.46305	0.0768946	0.280578	2.60797	0.000599912	0.000466482	0.63967	0.563816	0.341304	0.000471223	0.216125	0.0659743
ENSG00000027847.13	B4GALT7	0.375107	0.00124724	0.126113	0.324903	1.20227	0.211088	0.00126374	0.432125	0.237358	0.214722	1.33633	0.286865	0.150723	0.268337	0.275079	0.385318	0.27099
ENSG00000027869.11	SH2D2A	0.042797	0.0300865	0.0253649	1.97275	0.022973	0.0307048	0.0295948	1.01407	1.29092	0.0340843	1.43885	0.0332848	0.0249265	0.0299532	0.0287188	0.0235765	0.0235059
ENSG00000028116.16	VRK2	0.00391881	0.0869772	0.00201403	0.781946	0.631964	2.28533	0.00263899	0.00165724	1.72268	0.192333	0.00243969	0.0026973	0.00204961	0.00244007	0.00215052	0.00177093	0.374692
ENSG00000028137.16	TNFRSF1B	0.000918475	0.00060717	0.0829465	0.000761134	0.000460785	0.000621205	0.000543285	0.000392187	5.83696	0.000702535	0.000564561	0.100027	0.000512706	0.000619179	0.000541917	0.000448388	0.0723086
ENSG00000028203.17	VEZT	0.177305	1.10621	0.127561	0.16007	0.300308	0.75489	0.377363	1.21724	0.165458	0.23816	0.00101637	0.232667	0.306336	0.0946373	0.239641	0.173992	0.427019
ENSG00000028277.20	POU2F2	0.00799304	0.545384	0.200215	0.00636756	0.47553	0.0045218	0.00501874	0.00328612	1.13964	1.63823	0.00479184	1.47973	0.00446643	0.00538505	0.00516042	0.0037624	0.569876
ENSG00000028310.17	BRD9	0.111307	0.449942	0.00100597	0.015141	1.28424	0.526022	0.118978	0.576601	0.0827363	0.279212	0.748098	0.00127893	0.00106656	0.00116197	0.00107565	0.0492743	1.85273
ENSG00000028528.14	SNX1	0.195586	0.217845	0.43915	0.300494	0.189626	0.889277	0.290703	0.42819	0.794832	0.132495	0.000686168	0.131605	0.000612134	0.777263	0.436357	0.370005	0.505191
ENSG00000028839.9	TBPL1	0.00326888	0.576999	0.523514	0.105353	0.657721	0.33388	0.436166	0.40083	0.31442	0.0026138	0.631269	0.173362	0.122731	1.20854	0.119748	0.00164362	0.487696
ENSG00000029153.14	ARNTL2	0.00378373	0.290331	0.505006	0.225324	0.598949	0.0025901	0.645855	2.51048	0.0713434	0.00299759	0.71113	0.286862	0.00210465	0.00245078	0.00212056	0.00192906	0.236463
ENSG00000029363.15	BCLAF1	0.170781	0.978998	0.000317186	0.000417356	0.710099	0.728638	0.612739	0.886882	0.266454	0.326864	0.0817803	0.0955139	0.591209	0.000354946	0.125799	0.000267749	0.522845
ENSG00000029364.11	SLC39A9	0.466296	1.03909	0.212273	0.160792	0.894169	0.41248	0.0711988	0.0543963	0.270363	0.371628	0.00204152	0.424304	0.185973	0.437383	0.306862	0.217726	0.572776
ENSG00000029534.19	ANK1	0.0375348	0.0230521	0.0217424	0.0294749	1.2444	0.124355	0.023755	1.12251	0.29997	0.0284211	0.0241821	0.960829	0.0210651	0.0247918	0.466754	0.54652	1.09741
ENSG00000029559.6	IBSP	0.00289376	0.00162244	0.00152033	0.00223816	0.00128698	0.0016099	0.00157644	0.0012506	2.28777	3.78631	0.00168291	0.0019491	0.00148705	0.00179146	0.00178744	0.00146639	0.00152581
ENSG00000029639.10	TFB1M	0.00387493	0.00222719	0.261668	0.0753835	0.726678	0.205795	0.593126	0.709073	0.191909	0.328442	1.08389	0.00267286	0.280884	1.29189	0.0707254	0.00194821	0.269529
ENSG00000029725.16	RABEP1	0.158351	0.695352	0.509209	0.000502424	0.524727	0.813059	0.495992	0.789213	0.0853312	0.330852	0.385631	0.000462981	0.341755	0.439568	0.0230204	0.0859282	0.420996
ENSG00000029993.14	HMGB3	0.646522	0.258428	0.218882	0.00129189	0.821697	0.00113826	2.61902	0.000873824	0.427789	0.00129433	0.00111228	0.0765872	0.285843	0.00119419	0.122924	0.00093207	0.61434
ENSG00000030066.13	NUP160	0.00365593	1.08173	0.113721	0.00286487	1.39178	0.35516	0.268066	0.860954	0.334469	0.00287169	0.581686	0.186924	0.356866	0.220276	0.334956	0.00181691	0.00192566
ENSG00000030110.12	BAK1	0.00471306	0.504258	0.478494	0.687767	1.2585	0.259917	0.00266053	0.311221	0.640176	0.30774	0.363677	0.00341868	0.00249767	0.00305336	0.136672	0.373868	0.76101
ENSG00000030419.16	IKZF2	0.0132198	0.443661	0.462597	1.04512	1.0541	0.0134857	0.602623	1.45606	0.0822215	0.0105798	0.00862487	0.00976778	0.864203	0.00954477	0.00791751	0.00728651	0.0079408
ENSG00000030582.16	GRN	1.19289	0.000294094	0.195461	0.21493	0.254725	0.235401	0.0423666	0.000231701	2.57218	0.000421794	0.000329001	0.126248	0.113925	0.484916	0.16657	0.206287	0.292791
ENSG00000031003.10	FAM13B	0.003031	1.11853	0.42346	0.00224246	0.491834	0.809541	0.439212	0.461709	0.639604	0.564486	0.00184255	0.00214711	0.00166883	0.712622	0.0543089	0.00148544	0.372053
ENSG00000031081.10	ARHGAP31	0.00626777	0.166909	0.00332185	0.00528429	0.711611	0.00362861	0.0037037	2.1592	0.207869	0.543492	0.809912	0.626785	0.00456308	0.00387146	0.100689	0.151731	0.59069
ENSG00000031691.6	CENPQ	0.00609458	0.196178	0.283932	0.256636	0.00287188	0.538271	3.35865	0.659154	0.158084	0.00464794	0.00388675	0.00420066	0.455921	0.00404688	0.160877	0.00312309	0.00297316
ENSG00000031698.12	SARS	0.149905	1.17431	0.215396	0.259479	0.0283115	0.758274	0.124484	0.295738	0.000159229	0.15892	0.536545	0.0219625	0.683593	0.293042	0.557631	0.277029	0.565199
ENSG00000031823.14	RANBP3	0.00180412	0.438018	0.400924	0.00137598	0.991659	0.509971	0.208094	0.405916	0.456819	0.00144026	0.238191	0.199857	0.256756	0.419333	0.619682	0.239217	0.710807
ENSG00000032219.18	ARID4A	0.00191138	1.47408	0.100754	0.304295	1.11658	0.593753	0.289819	0.352137	0.728879	0.00152607	0.00116198	0.00136427	0.58256	0.165734	0.0383381	0.000934504	0.346031
ENSG00000032389.12	TSSC1	0.0020142	0.0370464	0.170474	0.597237	0.728217	0.471034	0.21577	0.599478	0.159525	0.408364	0.952418	0.0834895	0.293272	0.676263	0.3677	0.137146	0.200406
ENSG00000032444.15	PNPLA6	0.00224514	0.039954	0.00118521	0.00176587	1.91726	0.509744	0.00127017	0.322217	0.979645	0.497528	0.00139139	0.215902	0.555751	0.00139546	0.515025	0.00109949	0.53645
ENSG00000032742.17	IFT88	0.00304388	0.193831	0.504597	0.249753	0.51627	0.593255	0.32676	0.932573	0.202342	0.183345	0.00188174	0.0739636	0.793264	1.18786	0.00179103	0.216426	0.118816
ENSG00000033011.11	ALG1	0.00340642	0.0805526	0.0018768	0.00258047	0.9824	0.303746	0.00192775	1.13085	0.268712	0.75962	0.861195	0.105301	0.645782	0.328625	0.116337	0.265895	0.240941
ENSG00000033030.13	ZCCHC8	0.191312	1.86397	0.00192294	0.00262418	0.402558	0.297971	0.525459	0.613886	0.436595	0.254982	0.272852	0.102207	0.00200474	0.641517	0.368847	0.0016369	0.119401
ENSG00000033050.7	ABCF2	0.201009	0.313182	0.132678	0.000849998	0.996023	0.0623872	0.172377	1.49267	0.000607046	0.228062	0.902012	0.0768475	0.171928	0.653415	0.139683	0.138358	0.417824
ENSG00000033100.14	CHPF2	0.00214353	0.389299	0.151594	0.412693	1.41659	0.143691	0.00116332	0.564215	0.41675	0.00168852	0.292749	0.782609	0.00122238	0.315027	0.138795	0.193258	0.876352
ENSG00000033122.18	LRRC7	0.0906527	0.0654441	0.0610455	0.0755994	0.0553699	3.66377	0.0667037	0.369161	0.0552982	0.0756427	0.0720554	0.0751663	0.0798144	0.075509	0.0593481	0.0519679	1.09678
ENSG00000033170.16	FUT8	0.00329031	0.00182298	0.195553	0.00257703	0.849459	1.25659	0.33162	0.00156893	0.17165	0.285098	0.00199643	0.912884	0.714976	0.161113	0.00192813	0.225256	0.982374
ENSG00000033178.12	UBA6	0.00129846	0.843314	0.346185	0.00099119	0.564485	0.816556	0.000763732	1.04217	0.636991	0.308299	0.000792339	0.283809	0.454969	0.000830627	0.299728	0.0552623	0.443457
ENSG00000033327.12	GAB2	0.0165375	1.2838	0.00209351	0.00287813	0.762514	1.59321	0.00226549	0.00173574	1.68019	0.00294959	0.00239904	0.00277136	0.00208606	0.00252416	0.495907	0.213267	0.0325799
ENSG00000033627.14	ATP6V0A1	0.000861545	0.677016	0.947142	0.000649487	1.31827	0.883191	0.000486663	0.440955	0.706995	0.00067342	0.000526435	0.155508	0.000477645	0.204275	0.246895	0.219415	0.296601
ENSG00000033800.13	PIAS1	0.00262277	1.1497	0.622105	0.00201838	0.485351	0.269723	0.497648	1.10051	1.04728	0.276511	0.00159024	0.230267	0.00153809	0.00174372	0.158931	0.0606802	0.191589
ENSG00000033867.16	SLC4A7	0.000866299	1.49654	0.0276762	0.172245	0.407205	0.000558836	0.000514099	1.61784	0.244277	0.240119	0.560806	0.18965	0.203383	0.000567526	0.162797	0.000443319	0.774442
ENSG00000034053.14	APBA2	0.00266244	0.00157571	0.127559	0.397847	1.6249	0.339793	0.00159176	0.463593	0.00146378	0.127679	0.0016673	0.201191	0.00151936	0.00170887	1.41575	0.481576	0.907722
ENSG00000034152.18	MAP2K3	0.00106932	1.27364	1.26169	0.00079202	0.478139	0.108066	0.000601778	0.636949	0.579561	0.207175	0.21944	0.000779475	0.00056265	0.803065	0.113086	0.277517	0.137793
ENSG00000034239.10	EFCAB1	0.0973171	0.0661448	0.0669531	0.0810165	0.0518733	0.0666843	0.0627593	0.0494879	0.0580787	0.0806082	0.069016	0.0743877	5.01346	0.0731703	0.0650851	0.0553688	0.0568049
ENSG00000034510.5	TMSB10	0.0333953	9.57872e-06	0.268136	0.482065	0.427706	0.484338	0.122864	0.139114	0.27204	0.0786424	1.72819	0.273154	0.586915	0.226176	0.189602	0.0871609	0.700494
ENSG00000034533.11	ASTE1	0.0134031	0.260608	0.00765251	0.010454	0.436512	0.784679	0.411665	0.972603	0.257976	0.602648	0.00850374	0.204913	0.685243	0.590237	0.303804	0.0065384	0.541532
ENSG00000034677.11	RNF19A	0.000686481	0.321764	0.000375553	0.000541685	0.00032297	0.219792	0.150043	2.12934	0.176773	0.0216475	0.000425809	0.493835	1.37476	0.000435883	0.176647	0.356379	0.676182
ENSG00000034693.14	PEX3	0.00430709	0.00246319	0.745622	0.058047	0.510499	0.177655	0.0698918	0.785469	0.194911	0.00349133	0.967689	0.162555	0.230901	1.6018	0.153613	0.205658	0.225095
ENSG00000034713.7	GABARAPL2	0.0157307	0.143571	0.735943	0.253604	0.42305	0.663658	0.206768	0.076968	0.32104	0.000192985	0.000156524	0.000174139	0.264601	1.69632	0.441494	0.856577	0.000128591
ENSG00000035115.21	SH3YL1	0.00364286	0.710163	0.00197368	0.315243	0.903231	0.200585	0.20067	0.90941	0.218961	0.0736234	0.225719	0.00257912	0.283955	0.315633	0.802923	0.313794	0.617624
ENSG00000035141.7	FAM136A	0.00130753	0.207889	0.19992	0.556131	0.581717	0.000715458	0.490236	1.16212	0.00070448	0.428157	1.11661	0.000904309	0.446834	0.222718	0.155278	0.000631814	0.528033
ENSG00000035403.16	VCL	0.00145496	0.282828	0.6897	0.00117935	0.347294	0.000868349	0.000846074	1.50672	0.215892	0.0884172	0.254518	0.00105026	1.25192	0.485258	0.000865296	0.72767	0.243415
ENSG00000035499.12	DEPDC1B	0.0196498	0.0149537	0.504409	0.0137527	0.00950801	0.0113317	4.29703	0.00822613	0.124681	0.0153005	0.0129758	0.0129693	0.0117643	0.0134258	0.0123687	0.00968204	1.00641
ENSG00000035664.11	DAPK2	0.0273068	0.438713	0.83726	0.613391	0.0151841	1.43664	0.689863	1.01078	0.0183205	0.377032	0.0173868	0.0202334	0.0155056	0.0176854	0.0184269	0.0149144	0.529021
ENSG00000035681.7	NSMAF	0.357412	1.09467	0.00189507	0.0874097	0.87089	0.00213845	0.00191538	0.86219	0.727176	0.436762	0.833792	0.132237	0.00189825	0.0021726	0.155345	0.111482	0.420368
ENSG00000035687.9	ADSS	0.152224	0.914618	0.205548	0.00109165	0.000651801	0.94742	0.373853	1.19552	0.444998	0.0891677	0.219133	0.156871	1.18325	0.100492	0.000841335	0.000716388	0.113503
ENSG00000035862.12	TIMP2	0.465577	0.194595	0.220821	0.199256	1.06833	0.7444	0.000271596	0.0568994	0.955926	0.000364486	0.000281266	0.000326387	0.124448	0.640862	0.76159	0.470973	0.195045
ENSG00000035928.14	RFC1	0.000935728	0.637985	0.442596	0.261308	0.796062	0.661458	0.96642	0.941031	0.131738	0.111719	0.000569127	0.0403078	0.334052	0.195113	0.0526953	0.0975496	0.428393
ENSG00000036054.12	TBC1D23	0.00179765	1.16187	0.359903	0.00140614	0.355677	0.48519	0.00103984	0.682355	0.211981	0.4575	0.170966	0.114515	0.361464	0.48099	0.281387	0.000887259	0.97094
ENSG00000036257.12	CUL3	0.00137741	0.973195	0.33711	0.00104761	1.13933	0.509391	0.312683	0.883803	0.503196	0.00107752	0.453427	0.0821949	0.254602	0.293449	0.0934253	0.000658834	0.259929
ENSG00000036448.9	MYOM2	0.0120341	0.00744908	0.00769859	0.0095759	0.813501	2.13335	0.00769395	0.305294	0.00640149	0.00936308	0.00807165	0.00924844	0.252789	0.345589	0.00802171	0.968219	1.19469
ENSG00000036530.8	CYP46A1	0.246641	0.719099	1.7646	0.0115143	1.54704	0.00899125	0.00865856	0.770523	0.00973428	0.013448	0.00922315	0.0102635	0.716744	0.010234	0.23619	0.00798954	0.00793349
ENSG00000036549.12	ZZZ3	0.526234	1.00902	0.0020514	0.0027662	0.408268	0.627256	0.123558	1.21613	0.00188139	0.301788	0.00224841	0.212321	0.830463	0.00230478	0.489037	0.00183756	0.34256
ENSG00000036565.14	SLC18A1	0.103007	0.0739963	0.0667031	0.101434	0.0658887	0.854197	0.0693815	0.0527617	0.573132	0.0912583	0.0744024	0.431997	0.0673396	0.07436	3.26569	0.0590905	0.062627
ENSG00000036672.15	USP2	0.00458849	0.522868	1.17233	0.00347312	0.522398	0.936929	0.00297515	0.0785892	0.230632	0.773641	0.00287924	0.00316149	0.00247989	0.485094	0.297517	1.05756	0.00253175
ENSG00000037042.8	TUBG2	0.355189	0.545186	0.224914	0.31961	1.68853	0.420409	0.00281427	0.217498	0.0783985	0.00405639	0.0030458	0.154016	0.00277789	0.661337	0.429735	0.484063	0.508054
ENSG00000037241.7	RPL26L1	0.0854733	0.0671669	0.390663	0.151349	0.0346423	0.134473	0.35762	0.583994	0.000280322	0.180367	1.6435	0.00037508	0.483813	0.969931	0.21499	0.413351	0.387969
ENSG00000037280.15	FLT4	0.0986122	0.748244	0.0640807	0.0886679	0.056502	0.0690681	0.0682947	0.0514134	0.0613839	0.0822177	0.0707186	0.0756703	0.0626929	0.0767608	0.0691981	0.0570535	4.2871
ENSG00000037474.14	NSUN2	0.00168202	0.727387	0.82706	0.0904704	0.843456	0.262636	0.000975865	1.04852	0.203722	0.27693	0.623865	0.115609	0.0867301	0.52174	0.343387	0.000815963	0.124891
ENSG00000037637.10	FBXO42	0.00522418	1.45572	0.530301	0.00403126	1.20086	0.265013	0.0030245	0.381858	0.531641	0.00406335	0.0033134	0.0039083	0.00281364	0.00338346	0.772486	0.136634	0.795321
ENSG00000037749.11	MFAP3	0.0282809	0.920743	0.0161406	0.0204069	0.527668	0.424798	0.641768	1.56859	0.0154531	0.732861	0.0167274	0.0195132	0.018057	0.836025	0.0160181	0.278983	0.0157646
ENSG00000037757.13	MRI1	0.00284046	0.255571	0.541025	0.00231453	1.04323	0.242788	0.199007	0.943152	0.155353	0.202501	0.20774	0.00208101	0.0644703	0.988628	0.679592	0.00140714	0.568086
ENSG00000037897.16	METTL1	0.00207513	0.341104	0.123322	0.236025	0.856642	0.447091	0.0011592	1.19053	0.00106649	0.448349	1.79767	0.00145699	0.143875	0.326527	0.0210162	0.160891	0.00104049
ENSG00000037965.5	HOXC8	0.0237482	0.236567	0.518986	0.0207603	1.33807	0.0145965	0.376378	0.0115756	0.0123271	0.0184407	0.74265	0.0183321	1.17675	0.0168899	0.862238	0.0137178	0.695898
ENSG00000038002.8	AGA	0.00367897	0.00215926	0.00216743	0.28001	0.00173312	1.1976	0.00213425	0.58021	0.528123	0.292555	0.88498	0.377275	0.606304	0.00249286	0.278091	0.908053	0.15216
ENSG00000038210.12	PI4K2B	0.0082855	0.500401	0.441519	0.508381	0.88548	0.00542817	0.00490411	0.888372	0.216728	0.998005	0.687177	0.323446	0.00418228	0.00518752	0.0046432	0.461443	0.155815
ENSG00000038219.12	BOD1L1	0.00133476	1.8671	0.371659	0.313477	1.01961	0.450334	0.000774583	0.563788	0.401761	0.228717	0.000815054	0.354693	0.000733832	0.126677	0.0121154	0.000645383	0.385668
ENSG00000038274.16	MAT2B	0.00154646	0.870746	0.541924	0.382482	0.121018	0.284386	0.298211	0.462349	0.723969	0.0623656	0.694292	0.183928	0.221396	0.637785	0.154603	0.329756	0.129128
ENSG00000038295.7	TLL1	0.79262	0.110648	0.095524	0.121501	0.0848133	0.101524	0.104198	0.093641	0.102075	0.133861	0.103839	0.113626	0.107758	0.112246	0.0980665	0.0903873	3.71229
ENSG00000038358.14	EDC4	0.0538311	0.199774	0.377498	0.578559	0.0267685	0.032947	0.0300681	1.92074	0.261351	0.0428954	0.0321299	0.036618	0.0322994	1.51383	0.149675	0.0286772	0.778004
ENSG00000038382.17	TRIO	0.00781366	0.952212	0.220446	0.217321	1.09304	0.235701	0.000534822	0.502183	0.245356	0.114473	0.000592807	0.350398	0.150568	0.000612242	0.961454	0.000471358	1.04675
ENSG00000038427.15	VCAN	0.000386163	0.000228604	0.000211579	0.000299611	0.107563	0.000228272	0.477479	1.79256	0.866802	0.000304588	0.000240684	0.528748	1.28638	0.000243713	0.249954	0.000202537	0.78814
ENSG00000038532.14	CLEC16A	0.00602713	0.444543	1.22559	0.00468587	1.74499	0.564177	0.00363944	0.650259	0.266949	0.00492145	0.0037786	0.00426472	0.13866	1.02708	0.0036966	0.00306411	0.00320284
ENSG00000038945.14	MSR1	0.000372698	0.000210242	0.000194773	0.00027476	0.000169553	0.000214608	0.000210704	0.000174148	2.77769	3.31897	0.000223739	0.00025243	0.000186661	0.000228401	0.000225121	0.000182565	0.00018562
ENSG00000039068.18	CDH1	1.01613	0.0695777	1.14024	0.0865249	0.0607427	1.76534	0.0674374	0.0557515	0.0658219	0.0907442	0.0774509	0.0960133	0.0733528	0.0831021	0.73188	0.0617179	0.545404
ENSG00000039123.15	SKIV2L2	0.00145051	0.440879	0.244314	0.204622	0.555452	0.525999	0.427331	1.25849	0.191247	0.202791	0.8058	0.0874819	0.61631	0.000923613	0.136532	0.000712905	0.399559
ENSG00000039139.9	DNAH5	0.0268043	0.016368	0.834307	0.0210397	0.013464	0.10627	0.0174882	1.99051	0.01443	0.0232118	0.0179948	0.0216426	0.611461	0.0190554	0.0169945	1.86702	0.479612
ENSG00000039319.16	ZFYVE16	0.497333	0.57978	0.000741066	0.000961653	0.467092	1.17439	0.220666	0.922465	1.00714	0.0010273	0.000797181	0.0534446	0.337989	0.000831235	0.0893314	0.150306	0.595602
ENSG00000039523.17	FAM65A	0.00294089	0.949877	0.00161204	0.331572	1.28588	0.319658	0.00161604	0.654625	0.565486	0.0023059	0.241418	0.310956	0.0866014	0.00184645	0.641359	0.425057	0.276979
ENSG00000039560.13	RAI14	0.10167	0.511477	0.497838	0.00086238	0.338357	0.220181	0.242332	1.99923	0.000583386	0.000890165	0.000712818	0.0649585	0.146932	0.211256	0.00066201	0.539263	1.22271
ENSG00000039650.9	PNKP	0.00317935	0.111844	0.217906	0.273567	1.13798	0.400836	0.496627	0.0928082	0.551175	0.073884	0.460966	0.175246	0.162556	0.348005	0.172423	0.00157431	1.41919
ENSG00000040199.18	PHLPP2	0.0114497	0.92846	0.485743	0.480682	1.58811	0.420724	0.00656309	1.25354	0.00571912	0.376319	0.00714201	0.00781286	0.13848	0.00722243	0.232402	0.143291	0.00552154
ENSG00000040275.16	SPDL1	0.00242064	0.247511	0.291346	0.00182409	0.614871	0.111285	2.66581	0.678616	0.118887	0.065915	0.00147453	0.00160341	0.760795	0.533677	0.00137127	0.00114701	0.0012674
ENSG00000040341.17	STAU2	0.00249653	0.104733	0.203169	0.385583	0.916758	0.496737	0.675681	0.637553	0.363203	0.287128	0.00154137	0.00177758	0.565611	0.511372	0.441832	0.00122467	0.503413
ENSG00000040487.12	PQLC2	0.760622	0.411724	0.00230025	0.135759	1.06754	0.667148	0.00236416	0.403583	0.213683	0.357894	0.596342	0.232398	0.137267	0.00257422	0.0607153	0.540642	0.507145
ENSG00000040531.14	CTNS	0.443195	0.455606	0.585283	0.00403727	1.10355	0.469084	0.00310945	0.00244829	1.27486	0.174032	0.671002	0.00403056	0.238032	0.392252	0.00334882	0.272825	0.00288151
ENSG00000040608.13	RTN4R	0.551824	1.47902	0.0345099	0.0412255	2.03552	0.0334959	0.0352494	0.0253357	0.0311542	0.0413458	0.0372722	0.0393267	0.0317488	0.0405179	0.037479	0.0323195	1.56746
ENSG00000040633.12	PHF23	0.299226	0.627825	0.00149688	0.00202689	0.948139	0.576221	0.277517	0.624794	0.442243	0.0020649	0.686483	0.395839	0.367156	0.0983018	0.375511	0.221161	0.153799
ENSG00000040731.10	CDH10	0.0197283	0.0917106	0.0117901	0.0141842	1.84751	0.01145	0.0115561	0.00807549	0.010356	0.0155101	0.0116738	0.0134903	1.87043	0.01258	2.12922	0.00945669	0.00966069
ENSG00000040933.15	INPP4A	0.00517219	0.470051	1.27943	0.643809	1.25795	0.265519	0.00294659	0.564455	0.658471	0.00401053	0.00314065	0.00363652	0.00301513	0.00334248	0.155335	0.441102	0.338229
ENSG00000041353.9	RAB27B	0.00270577	0.00160416	0.00152914	0.00201224	0.0338166	0.00159451	0.00171496	2.97522	0.00145241	0.00248729	0.00175904	1.47196	0.594641	0.00187731	0.00183839	0.718849	0.284724
ENSG00000041357.15	PSMA4	0.27159	0.0507411	0.000153185	0.417446	0.371146	0.592095	0.613939	0.564203	0.213025	0.298364	1.14051	0.143934	0.000148038	0.699353	0.174488	0.275292	0.273557
ENSG00000041515.15	MYO16	0.0145142	0.43205	0.00858193	0.0116039	2.27254	0.067661	0.00893994	0.549096	0.00764431	0.0118423	0.00970039	0.0115593	0.204271	0.00983689	0.895116	0.332255	1.25157
ENSG00000041802.10	LSG1	0.136424	0.956825	0.314577	0.0809422	0.847697	0.463369	0.260414	0.645938	0.000505736	0.201107	0.384979	0.000667553	0.490315	0.886775	0.124149	0.000470136	0.304774
ENSG00000041880.14	PARP3	0.00805192	0.00453074	0.00435699	0.614369	0.694162	0.4022	0.00464689	1.40753	0.272884	0.00623496	0.00506105	0.270646	0.546876	0.00507161	0.512153	1.0342	0.306422
ENSG00000041982.15	TNC	0.00011575	0.0482524	6.60884e-05	0.000106507	0.738265	6.90214e-05	6.93966e-05	1.76992	6.0506e-05	9.29563e-05	0.461916	1.45054	6.89686e-05	7.59868e-05	0.455008	0.742057	0.433311
ENSG00000041988.15	THAP3	0.484714	1.15229	0.00237578	0.403949	0.999939	0.57579	0.00248341	0.470734	0.0022188	0.113546	0.910494	0.12862	0.480785	0.00269206	0.032131	0.00212448	0.334805
ENSG00000042062.11	FAM65C	0.00996371	0.171879	0.00583499	2.02697	0.00519623	0.0057293	0.0059565	0.645442	0.0053835	0.00817734	0.00630952	1.29585	1.42519	0.00694331	0.395913	0.00533712	0.0731201
ENSG00000042088.13	TDP1	0.0041768	0.741722	0.00243045	0.285455	0.751673	1.15978	0.918913	0.230156	0.240154	0.290696	0.680349	0.00306858	0.00241431	0.539939	0.00252823	0.00209432	0.244128
ENSG00000042286.14	AIFM2	2.41344	0.00142211	0.00141766	0.444618	0.162597	1.21382	0.00156241	0.602966	0.0013733	0.497794	0.00158205	0.582179	0.0013607	0.00158679	0.0673315	0.00128178	0.103486
ENSG00000042317.16	SPATA7	0.00685667	0.470262	0.322609	0.00608467	0.383985	0.876556	0.355006	0.00342018	0.340132	0.00527735	0.572007	0.00493954	1.1377	0.590564	0.321047	0.00358885	0.699444
ENSG00000042429.10	MED17	0.362603	1.04753	0.338186	0.00247647	1.14703	0.330312	0.00189567	1.06525	0.175386	0.0864511	0.493184	0.0119536	0.350354	0.514272	0.169657	0.00157788	0.00164327
ENSG00000042445.13	RETSAT	0.00258892	0.108577	0.283379	0.227513	0.815404	0.632769	0.00147322	0.688601	0.488619	0.24883	0.00158428	0.125528	0.553769	0.00171291	0.86553	0.774021	0.279907
ENSG00000042493.15	CAPG	0.787853	0.000267028	0.0577237	0.115246	0.000228356	0.000276973	0.0522936	0.0887745	2.33008	1.97401	0.000305225	0.000343217	0.100463	0.000321709	0.156411	0.435116	0.000254414
ENSG00000042753.11	AP2S1	0.426507	0.0001309	0.383858	0.11925	0.599587	0.0518871	0.401091	0.000101686	0.248976	0.69431	1.19708	0.14638	0.0731663	1.02193	0.000137004	0.228753	0.50684
ENSG00000042980.12	ADAM28	0.00423921	0.00247897	0.00249543	0.00301181	0.0021988	0.002425	0.00241006	0.00189516	5.93276	0.00321222	0.0026386	0.0559046	0.0742483	0.00276904	0.00273688	0.00207934	0.0021806
ENSG00000043039.6	BARX2	0.242339	0.110578	0.121001	1.24125	0.114149	0.108108	0.113531	0.862991	0.120987	0.135457	1.38849	0.124919	0.121326	0.144056	0.108957	0.102947	0.91449
ENSG00000043093.13	DCUN1D1	0.0577953	0.700383	0.225192	0.00163467	0.308395	0.691242	0.400269	0.98218	0.627156	0.322462	0.00132255	0.164075	0.563508	0.26763	0.250431	0.00105301	0.535114
ENSG00000043143.20	JADE2	0.00951189	0.500789	0.00545802	0.0088851	1.57259	0.869177	0.00585475	0.748764	0.462683	0.00811757	0.178409	0.386881	0.508895	0.00631273	0.382068	0.00492299	0.439915
ENSG00000043355.10	ZIC2	0.0118472	0.418178	0.367102	0.00927232	1.93958	0.00727823	0.00675696	0.481082	0.0387495	0.00960934	0.00809861	0.0107432	0.676828	0.00795616	2.09298	0.00752373	0.00548042
ENSG00000043462.11	LCP2	0.00419147	0.00237668	0.045876	0.00302997	0.0021138	0.0190149	0.00231941	0.0519288	5.70486	0.00330543	0.0290243	0.00289537	0.00217162	0.00278229	0.218942	0.00204974	0.00280709
ENSG00000043514.15	TRIT1	0.231072	1.63341	0.149214	0.00333895	0.739077	0.220002	0.00261792	0.550705	0.00255099	0.00405332	0.585356	0.00320229	0.00252833	0.623827	0.411929	0.207699	0.729074
ENSG00000043591.5	ADRB1	0.0522741	0.771278	1.64995	0.0469788	1.3054	0.0372015	0.0306407	0.0259236	0.029901	0.619957	0.0370833	0.370981	0.0306976	0.0370312	0.176272	0.846752	0.026804
ENSG00000044090.8	CUL7	0.664777	0.469004	0.00432637	0.00657772	0.00369624	0.00526772	0.00450185	1.23883	0.00437897	0.807256	0.0049782	0.255786	1.09615	0.00493322	0.723783	0.00429049	0.800859
ENSG00000044115.20	CTNNA1	0.09264	0.323057	0.223032	0.298762	0.283926	1.51146	0.0165593	0.579648	0.210621	0.2723	0.208963	0.210204	0.277824	0.198541	0.273014	0.417838	0.701594
ENSG00000044446.11	PHKA2	0.0103904	0.269128	0.198397	0.424852	1.57644	0.238414	0.00560065	0.0197095	0.517486	0.535	0.41964	0.00718004	0.00564516	0.00665212	0.279516	0.255108	1.33007
ENSG00000044459.14	CNTLN	0.00483107	0.231538	0.00369954	0.0039234	0.368632	0.212481	1.39796	1.1308	0.746624	0.00383734	0.00294897	0.101242	0.398453	0.00306304	0.00274019	0.00254524	1.48431
ENSG00000044524.10	EPHA3	0.00583928	0.00340841	0.00407716	0.00458592	0.00292519	0.00354296	0.0174932	0.625145	0.00316267	0.00530655	0.00379707	0.178416	5.06523	0.00471924	0.00338453	0.00377875	0.164697
ENSG00000044574.7	HSPA5	0.33007	3.41753	2.46125e-05	3.34489e-05	1.97874e-05	0.0256705	2.47646e-05	0.0472521	2.33095e-05	0.50303	0.0593515	0.205625	2.46335e-05	2.87225e-05	0.0165656	1.23025	0.264468
ENSG00000046604.12	DSG2	0.00653918	0.00383679	0.281789	0.00482438	0.00300238	0.108675	0.00408693	0.00370435	0.00346363	0.00499355	0.00430637	0.279714	3.66056	0.00439661	0.00358832	0.00384996	1.71814
ENSG00000046647.13	GEMIN8	0.413513	0.00336535	0.0539329	0.0973787	0.621994	0.745731	0.355609	0.00240334	0.325389	0.146321	0.00358048	0.00396843	0.00365848	2.04908	0.838745	0.43189	0.00302624
ENSG00000046651.14	OFD1	0.00256406	0.805957	0.483719	0.00195764	0.599766	0.623396	0.370651	0.716326	0.287976	0.0020022	0.00162174	0.00191145	0.949366	0.339002	0.224921	0.00130498	0.687364
ENSG00000046653.14	GPM6B	0.000133414	0.117246	7.60849e-05	0.000110256	0.184359	1.93817	0.308384	0.976315	7.06135e-05	0.000109153	8.45019e-05	9.75707e-05	0.256302	8.75463e-05	0.671191	0.608609	1.03865
ENSG00000046889.18	PREX2	0.00669307	0.00396527	0.140735	0.00572529	1.62231	0.314896	0.00418828	1.84506	0.0734982	0.00572623	0.0044719	0.00495458	1.24255	0.00454444	0.505531	0.00358969	0.311025
ENSG00000047056.14	WDR37	0.00881929	0.81432	0.00530215	0.00683701	1.18846	0.653484	0.180081	0.00416262	0.97252	0.448907	0.00589457	0.00649605	0.144674	1.33878	0.00550435	0.00477334	0.31028
ENSG00000047188.15	YTHDC2	0.0029113	0.670415	0.311696	0.00222406	0.606113	0.290928	0.325849	1.40021	0.30063	0.600405	0.00181304	0.124674	0.549148	0.114421	0.00180474	0.0014398	0.795098
ENSG00000047230.14	CTPS2	0.0106044	0.0061385	0.0061348	0.0083582	1.85635	0.481859	0.508539	1.06694	0.350577	0.125658	0.006726	0.00731785	0.335641	0.00678303	0.686373	0.00542787	0.629748
ENSG00000047249.16	ATP6V1H	0.538682	0.814192	0.209924	0.000829853	0.389985	0.545093	0.154249	0.32084	0.438513	0.269877	0.000688357	0.0481022	0.153843	1.11837	0.197101	0.573775	0.325854
ENSG00000047315.14	POLR2B	0.000793958	0.529708	0.559931	0.0308559	0.706152	0.480752	0.364447	0.941181	0.256118	0.218801	0.000486071	0.0210985	0.450967	1.11613	0.188022	0.000383734	0.234116
ENSG00000047346.12	FAM214A	0.201067	1.65059	0.15032	0.410754	1.25155	0.431364	0.00611769	0.310854	0.627328	0.00684447	0.00529478	0.00657245	0.00484382	0.886891	0.00518519	0.138923	0.00482921
ENSG00000047365.11	ARAP2	0.00242711	0.614449	0.177174	0.470442	0.534289	1.19597	0.00135756	1.8439	0.168141	0.00191719	0.00145346	0.074858	0.0014615	0.0015636	0.329258	0.679988	0.00116773
ENSG00000047410.13	TPR	0.000459889	0.813731	0.38824	0.266529	0.535426	0.475356	0.765937	0.681486	0.227337	0.121642	0.198034	0.020532	0.96925	0.000293722	0.000268629	0.00021943	0.635223
ENSG00000047457.13	CP	0.0016511	0.000935033	0.0008836	0.00124544	0.000742931	0.00103628	0.000980459	0.238032	0.131485	0.00130255	0.000990171	4.33918	0.00106979	0.00102152	0.000939093	1.37747	0.000912289
ENSG00000047578.12	KIAA0556	0.0122706	0.343793	0.306986	0.0105223	1.72185	0.462202	0.00783875	0.636498	0.290911	0.374196	0.00788409	0.483105	0.00725184	0.666664	0.322891	0.437545	0.00663929
ENSG00000047579.19	DTNBP1	0.247831	0.0014529	0.270167	0.00190939	0.607247	0.780631	0.542622	0.77551	0.385982	0.289191	0.00157846	0.00180333	0.181294	1.04709	0.175058	0.56131	0.229134
ENSG00000047597.5	XK	0.07643	0.0569417	0.802306	0.0576862	0.0420898	0.521369	0.0531195	2.1494	0.043903	0.0622236	0.0519822	0.0705019	0.0525999	0.0537066	0.0476439	1.90912	0.0410108
ENSG00000047621.11	C12orf4	0.51154	0.753689	0.248964	0.208144	0.874882	0.217886	0.688775	0.582925	0.32525	0.321739	0.00224085	0.00250814	0.168707	0.767089	0.142577	0.28093	0.00188465
ENSG00000047634.14	SCML1	0.267743	1.70517	0.232642	0.00214204	0.00135855	0.454561	0.852025	0.356964	0.321355	0.00229915	0.00183911	0.00204153	0.260753	1.63415	0.00167066	0.00149877	0.00157084
ENSG00000047644.17	WWC3	0.16673	0.152692	1.01519	0.00309364	1.29913	0.760159	0.454683	0.769759	0.0372666	0.0894038	0.00225123	0.226174	0.388577	0.00239438	0.0720962	0.00185284	0.658267
ENSG00000047648.21	ARHGAP6	0.00522223	0.100832	0.00283654	0.00389804	0.00251072	0.00308915	0.358424	2.14438	1.26205	0.00427991	0.00326468	0.003553	0.160005	0.00331884	0.00342352	0.991244	1.04726
ENSG00000047662.4	FAM184B	0.00703218	0.00404634	0.00380842	0.00518581	1.85827	0.00420179	0.00399016	2.12843	0.051406	0.00547218	0.00441947	0.00474199	0.898035	0.00440326	0.546303	0.311495	0.258221
ENSG00000047849.21	MAP4	0.0597923	0.386493	0.376112	0.233487	0.465916	0.564838	0.186021	1.19681	0.0663546	0.219751	0.0581111	0.094344	0.601512	0.000230076	0.304143	0.458259	0.827798
ENSG00000047932.13	GOPC	0.0015515	0.608889	0.435422	0.00119532	1.0187	0.326974	0.000927071	0.709313	0.235434	0.108582	0.000945492	0.608997	0.81162	0.529754	0.067697	0.0431785	0.590702
ENSG00000048028.11	USP28	0.00634323	1.06561	1.12718	0.00500772	0.559237	0.303867	0.00395326	0.878768	0.302953	0.00508099	0.00386662	0.213914	0.533127	0.00407848	0.750454	0.00312082	0.332967
ENSG00000048052.21	HDAC9	0.00367157	1.13386	0.283543	0.00288558	1.59869	0.149404	0.00224025	0.514944	0.00188011	0.128596	0.356352	0.00263064	1.06566	0.00245941	0.469012	0.00187859	0.382004
ENSG00000048140.17	TSPAN17	0.00207277	0.0887425	0.294067	0.300872	1.58176	0.42806	0.128042	0.471622	0.274862	0.0987227	0.375205	0.30198	0.356387	0.382991	0.277654	0.123866	0.612945
ENSG00000048162.19	NOP16	0.000744931	0.432185	0.0855996	0.000561526	0.203765	0.000445573	0.192412	1.26866	0.00039315	0.257546	2.24197	0.0707189	0.240274	0.724132	0.0375078	0.0656087	0.277413
ENSG00000048342.15	CC2D2A	0.00769643	0.0037529	0.00359149	0.263197	1.4352	0.84252	0.38825	0.955449	0.00439641	0.00531165	0.755254	0.00454566	0.253955	0.00420206	0.00397525	1.16474	0.0034633
ENSG00000048392.11	RRM2B	0.00127708	0.77853	0.285767	0.00101422	0.149465	0.312769	0.213554	0.967082	0.409992	0.238892	0.000765833	0.0925277	1.33117	0.000828506	0.652858	0.427235	0.236182
ENSG00000048405.9	ZNF800	0.00226808	1.3194	0.410641	0.133332	0.755277	0.251486	0.00129107	1.27721	0.207274	0.264979	0.111807	0.00158491	0.333081	0.28438	0.295249	0.00107044	0.449504
ENSG00000048471.13	SNX29	0.00361572	0.119663	0.466581	0.149777	0.762667	1.90937	0.00208618	0.00167156	0.523797	0.623485	0.00220796	0.00272295	0.187532	0.872967	0.126972	0.342742	0.00187313
ENSG00000048540.14	LMO3	0.017727	0.0105651	0.0105367	0.0132459	1.04787	0.0109571	0.0110067	1.70539	0.00939778	0.0140912	0.0116772	0.0124884	0.897288	0.0123487	1.29189	1.01313	0.00886601
ENSG00000048544.5	MRPS10	0.358008	0.194243	0.641951	0.000717403	0.131424	0.306881	0.525557	0.976535	0.0394336	0.362686	0.810708	0.000670979	0.833203	0.52466	0.0350932	0.210892	0.147266
ENSG00000048545.13	GUCA1A	0.0900211	0.0557791	0.0603762	0.572907	0.0506318	0.829818	0.0592813	0.0455473	0.0529307	0.074962	0.0613557	0.657168	0.0526717	0.0707546	0.0785572	0.283599	2.99369
ENSG00000048649.13	RSF1	0.000842873	1.42448	0.00047858	0.000659552	0.914901	0.631735	0.410337	0.801163	0.389914	0.000659509	0.000519059	0.236078	0.48932	0.000540595	0.274551	0.000415413	0.523347
ENSG00000048707.13	VPS13D	0.00403604	0.505989	0.631561	0.342405	1.47326	0.306859	0.00243041	0.845197	0.778888	0.0033054	0.00248832	0.423062	0.00233971	0.00273659	0.406822	0.0020724	0.366243
ENSG00000048740.17	CELF2	0.0022048	0.622171	0.30994	0.00190113	0.776587	0.00117961	0.00138744	0.477207	1.2571	1.33633	0.00132445	0.350527	0.00128317	0.00137943	0.580527	0.0806	0.298184
ENSG00000048828.16	FAM120A	0.000701298	0.0680248	0.332897	0.392287	1.08353	0.309114	0.000406729	1.66302	0.372256	0.342519	0.593998	0.186209	0.376401	0.00043661	0.142722	0.0003491	0.235077
ENSG00000048991.16	R3HDM1	0.00249572	0.527555	0.537507	0.00205848	0.474052	0.269515	1.0115	0.700037	0.168977	0.177173	0.285269	0.00173777	0.844445	0.347968	0.220727	0.00125076	0.527546
ENSG00000049089.13	COL9A2	0.00995935	0.356393	0.16818	0.00813502	0.999913	1.09821	0.00610554	0.00488183	0.190132	0.0084186	0.00648776	0.140494	0.505484	0.00695793	1.24537	0.00541631	1.33866
ENSG00000049130.13	KITLG	0.00396727	0.963422	0.180723	0.00304716	0.00174928	0.308039	0.318834	1.86699	0.0700605	0.00272601	0.00215235	0.310338	0.937334	0.00218125	1.12458	0.00177865	0.00181478
ENSG00000049167.13	ERCC8	0.28591	0.5152	0.355357	0.00568533	0.728121	0.00488849	0.630034	0.39537	0.00395354	0.508406	1.25246	0.00548605	0.495974	0.00487255	0.00441051	0.101773	0.801543
ENSG00000049192.14	ADAMTS6	0.0206196	0.582464	0.394352	0.0151426	0.00937952	0.0113257	0.113492	1.94709	0.0119245	0.0152296	0.0122878	0.603521	0.856398	0.012597	0.0114241	0.906807	0.574376
ENSG00000049239.12	H6PD	0.00430947	0.138645	0.344044	1.04903	0.886543	0.268749	0.00250175	0.812337	1.08841	0.00345227	0.00266309	0.676928	0.00278345	0.00283753	0.00242557	0.502195	0.311813
ENSG00000049245.12	VAMP3	0.000614423	0.167838	0.338723	0.379221	0.30903	1.24692	0.0647794	0.707676	0.415374	0.286685	0.339257	0.103527	0.000330266	1.08073	0.000357819	0.464484	0.194405
ENSG00000049246.14	PER3	0.00991997	2.36992	0.0798102	0.00757399	1.33253	0.900757	0.00602172	0.464231	0.49572	0.00764304	0.00620023	0.00680596	0.00637196	0.00622608	0.389535	0.00519704	0.00478217
ENSG00000049249.8	TNFRSF9	0.0194363	0.860039	0.851541	0.683645	0.00980933	0.0110124	0.410726	0.438386	2.22379	0.0158699	0.0122858	0.355065	0.0105459	0.164177	0.0111828	0.00979054	0.0110856
ENSG00000049323.15	LTBP1	0.00301363	0.614821	0.00178064	0.75976	0.00159526	0.149389	0.00215657	2.1629	0.00155569	0.00241204	0.620253	0.328281	1.10845	0.00214644	0.33779	0.00156819	0.00189296
ENSG00000049449.8	RCN1	0.149449	0.391581	0.000216056	0.00032304	0.57532	0.000221151	0.000236979	1.30592	0.000214343	0.0773902	0.262381	0.918335	1.24994	0.000248386	0.285583	0.647328	0.235276
ENSG00000049540.16	ELN	0.00139539	0.000774855	0.000738982	0.00104969	1.4329	0.000783201	0.000769759	1.90657	0.000733703	0.00106228	0.724452	0.00107446	0.000778987	0.00086393	1.19649	0.828787	0.000669895
ENSG00000049541.10	RFC2	0.00124807	0.0646677	0.533503	0.109814	0.504296	0.214659	1.96036	0.360996	0.0565746	0.118328	0.651547	0.119505	0.0494224	0.764411	0.0364424	0.000615272	0.553521
ENSG00000049618.21	ARID1B	0.00315546	0.874836	0.00173337	0.4513	1.32285	0.714724	0.319683	0.890006	0.479819	0.117509	0.00192909	0.0892273	0.285814	0.00200871	0.140586	0.0889154	0.315667
ENSG00000049656.13	CLPTM1L	0.273115	0.505228	0.379838	0.214708	0.691977	0.21924	0.229275	0.60412	0.0842243	0.376624	1.22188	0.15921	0.240999	0.365966	0.216813	0.316465	0.000279046
ENSG00000049759.16	NEDD4L	0.257254	0.974767	0.482371	0.00172904	0.830518	1.01177	0.00136608	0.322193	0.372452	0.00183371	0.00140539	0.264063	0.00134051	0.00152131	0.329753	0.0930705	1.15242
ENSG00000049768.14	FOXP3	0.124367	0.0932574	0.0830388	0.579993	0.0781398	0.5568	0.530375	0.540273	1.83931	0.105994	0.0959235	0.102907	0.0835813	0.095342	1.01452	0.0772265	0.0815314
ENSG00000049769.12	PPP1R3F	0.511923	0.00482084	0.0046065	0.555246	1.06774	0.837675	0.00479089	0.570232	0.00463129	0.00683604	0.0051999	0.00610915	0.00452256	0.610402	0.460926	0.686923	0.756786
ENSG00000049860.13	HEXB	1.37242	0.17481	0.477602	0.255793	0.111179	0.000429193	0.305243	0.259643	0.912119	0.282207	0.000445309	0.113202	0.460179	0.501241	0.0194618	0.520987	0.332981
ENSG00000049883.14	PTCD2	0.00638138	0.628246	0.50023	0.390666	0.277999	0.268969	0.199467	0.932089	0.00337948	0.0973107	0.00368319	0.00431388	0.738477	1.02223	0.00342462	0.482486	0.540204
ENSG00000050030.13	KIAA2022	0.0206325	0.0129008	0.0126507	0.0148945	0.00972342	0.0145103	0.0125813	1.97534	0.0775001	0.0157708	0.0124663	0.0147434	0.739676	0.0137962	0.0113606	0.256312	2.88342
ENSG00000050130.17	JKAMP	0.337306	0.190111	0.158405	0.107594	0.873346	0.834447	0.205056	0.387415	0.325857	0.505479	0.0886775	0.411509	0.494971	0.403653	0.252312	0.0873867	0.436361
ENSG00000050165.17	DKK3	0.00111593	0.000655746	1.08564	0.00105144	0.617459	0.000715084	0.000671904	0.707015	0.000599119	0.000918073	0.000712154	0.000834266	0.670552	0.663233	0.0727902	2.11175	0.164203
ENSG00000050327.14	ARHGEF5	0.124094	0.0880359	0.0847852	0.106327	0.0811159	4.42797	0.0849766	0.0714306	0.079868	0.106157	0.305732	0.0974394	0.0843594	0.0978059	0.0883999	0.0763252	0.0775738
ENSG00000050344.8	NFE2L3	0.00814227	0.00457753	2.56054	0.0069637	0.00385034	0.00466517	0.476675	0.0034587	0.0857134	0.00653925	0.00505283	1.035	1.31269	0.572628	0.00457904	0.00380098	0.0044935
ENSG00000050393.11	MCUR1	0.112076	0.302174	0.606089	0.282313	0.601403	0.396051	0.625832	0.539278	0.176194	0.303625	0.562121	0.00103606	0.000809779	0.506659	0.103494	0.609271	0.371465
ENSG00000050405.13	LIMA1	0.000452082	0.205976	0.192428	0.396666	0.905415	0.253021	0.538245	0.779987	0.000242929	0.0895162	0.422849	0.000330267	0.6789	0.25534	0.659926	0.0937726	0.626898
ENSG00000050426.15	LETMD1	0.0837159	0.692442	0.00283345	0.0039076	0.614779	0.521594	0.233915	0.917401	0.572631	0.00393899	0.83984	0.138492	0.304645	0.00332918	0.518248	0.368307	0.279597
ENSG00000050438.16	SLC4A8	0.0062441	0.702671	0.268575	0.156555	1.29715	1.54132	0.57815	0.406793	0.00314766	0.00433151	0.00326716	0.109216	0.00299024	0.00345265	0.536396	0.00265965	0.476671
ENSG00000050555.17	LAMC3	0.0811101	0.05415	0.0499753	2.60916	0.0489741	0.58483	0.055132	0.0400437	0.0485189	0.0664888	0.0579329	0.0620508	0.535432	0.0582141	0.0874873	0.0449813	1.60646
ENSG00000050628.20	PTGER3	0.0809504	1.77261	0.0554854	0.0652751	0.0452649	0.0593039	0.0510205	0.0369223	0.833693	0.0615583	0.0511822	1.28188	0.0451195	0.0556486	0.427396	0.0413022	1.12713
ENSG00000050730.15	TNIP3	0.0443073	0.0266112	0.0260793	0.0339814	0.0208653	0.0257805	0.208473	0.270077	3.0587	0.0394649	0.0287004	2.18615	0.0253623	0.0282416	0.0252344	0.0242722	0.023646
ENSG00000050748.17	MAPK9	0.00222612	0.249531	0.982836	0.00168637	0.567246	0.401772	0.537415	0.983242	0.357666	0.131895	0.2605	0.00156156	0.00122649	0.712524	0.136694	0.0835165	0.688296
ENSG00000050767.15	COL23A1	0.130031	0.0850194	0.0948341	0.106935	0.0732665	0.0780015	0.0802689	0.075814	0.919484	0.0975934	0.0883746	1.8413	0.704595	0.0975074	0.0919923	1.44906	0.0708328
ENSG00000050820.16	BCAR1	0.00235215	0.974263	0.398925	0.371583	1.98008	0.496253	0.0012748	0.242619	0.00115059	0.00170558	0.546699	0.0410047	0.124414	0.0916924	0.338691	0.170427	0.316699
ENSG00000051009.10	FAM160A2	0.00698924	1.03077	1.1588	0.273073	1.3499	0.272339	0.00396483	0.356707	0.801753	0.00551734	0.00453982	0.00507639	0.178057	0.00467433	0.536837	0.00362376	0.106826
ENSG00000051108.14	HERPUD1	0.62959	3.04308	0.000222471	0.000295045	0.000178556	0.000261493	0.000223791	0.000167388	0.605211	0.510492	0.00024969	0.189966	0.000210985	0.000295396	0.0694582	0.930071	0.119996
ENSG00000051128.18	HOMER3	0.430796	0.127588	0.0010162	0.0789676	1.26077	1.3874	0.00104089	0.141645	0.245041	0.177405	1.06831	0.0013691	0.103371	0.00118087	0.603229	0.469784	0.000949407
ENSG00000051180.16	RAD51	0.014083	0.00796441	0.00767854	0.01204	0.00689794	0.00856481	4.91458	0.244172	0.371285	0.011535	0.00864239	0.00947639	0.00708212	0.450712	0.00857378	0.0083106	0.00729967
ENSG00000051341.13	POLQ	0.0178092	0.0106792	0.696856	0.0136137	0.00912606	0.0104189	5.1503	0.0891646	0.00956956	0.013886	0.0114145	0.0133273	0.0100399	0.0121627	0.0107859	0.00980906	0.0094789
ENSG00000051382.8	PIK3CB	0.0038378	1.19097	0.555291	0.00285497	0.873002	0.270631	0.00228292	1.14082	1.14261	0.00305534	0.00235314	0.00282443	0.327291	0.00247375	0.256387	0.00192852	0.3211
ENSG00000051523.10	CYBA	0.111024	0.000572125	0.000642437	0.106859	0.000485519	0.000615799	0.000574046	0.000490707	5.45932	0.25659	0.000649611	0.000756096	0.000524613	0.000642416	0.15909	0.000555406	0.000525443
ENSG00000051596.9	THOC3	0.0039836	0.301435	0.210211	0.20402	0.242529	0.0023042	1.5509	0.0762714	0.00224225	0.278264	1.57127	0.00278446	0.391939	1.25506	0.0023812	0.00197877	0.00213672
ENSG00000051620.10	HEBP2	0.729085	0.000670453	0.411741	0.309619	0.379781	0.000793593	0.000669307	0.741973	0.206731	0.350933	1.15819	0.000830939	0.518486	0.000750595	0.350038	0.939063	0.000563243
ENSG00000051825.14	MPHOSPH9	0.00615894	0.641657	0.338805	0.00464733	0.435729	0.394784	1.9267	0.962436	0.289078	0.0047383	0.00360163	0.00417231	0.469688	0.00381954	0.00379957	0.00290067	0.606833
ENSG00000052126.14	PLEKHA5	0.00346152	0.393996	0.350082	0.00262705	0.00167908	0.140841	0.521863	2.09253	0.178611	0.00271343	0.0021295	0.00246008	1.33082	0.00231671	0.00202375	1.06977	0.00180729
ENSG00000052723.11	SIKE1	0.270304	1.05651	0.12148	0.29171	0.146761	0.585452	0.193847	0.632858	0.107975	0.197272	0.403659	0.0318849	0.341133	0.908452	0.286799	0.126614	0.397183
ENSG00000052749.13	RRP12	0.206818	0.986304	0.0761148	0.00259132	1.10237	0.601501	0.00201807	0.750912	0.00188804	0.331431	0.964078	0.130787	0.00200804	0.566709	0.00209183	0.00176048	0.37035
ENSG00000052795.12	FNIP2	0.293845	0.906718	0.000577415	0.000655198	0.186062	2.19261	0.000528988	0.859944	1.0191	0.636057	0.000558379	0.000656674	0.000472068	0.000585111	0.00057438	0.000509161	0.000484516
ENSG00000052802.12	MSMO1	0.00152313	1.7125	0.53882	0.00110223	0.000715556	0.46026	0.189747	0.333265	0.000794916	0.180966	0.725183	0.0918257	0.228156	0.539446	0.888747	0.206047	0.000781475
ENSG00000052841.14	TTC17	0.00178626	1.29587	0.212783	0.0013469	0.673473	0.12728	0.00102168	0.653604	0.293493	0.209995	0.00109676	0.114729	1.40937	0.553678	0.179278	0.000871072	0.370192
ENSG00000052850.5	ALX4	0.120931	0.0858345	0.100129	0.105922	2.56296	0.0821051	0.0822141	0.0704733	0.0753181	0.100845	0.0950451	0.0951378	0.0822523	0.53201	0.0863145	1.73266	0.0735157
ENSG00000053254.15	FOXN3	0.00229169	0.811133	0.255908	0.00175328	1.00533	0.2987	0.169298	0.207774	1.38943	0.00179214	0.00139566	0.0583944	0.559016	0.398596	0.184935	0.00112286	0.752953
ENSG00000053371.12	AKR7A2	0.00161971	0.000896104	0.817634	0.0757452	0.691758	0.295443	0.337208	0.205881	0.194906	0.240309	0.445951	0.30631	0.148552	0.23852	0.38645	1.13089	0.581811
ENSG00000053372.4	MRTO4	0.000814554	0.260316	0.120301	0.0772277	0.758639	0.222861	0.351914	1.33987	0.000409676	0.247063	1.9043	0.0414173	0.160604	0.267041	0.0100097	0.1167	0.220459
ENSG00000053438.8	NNAT	0.00416354	0.00242167	0.00250396	0.00305209	1.2175	0.00247323	2.11168	0.00197659	0.00219494	0.00329165	0.00258169	0.0028775	0.00217764	0.956474	0.784518	0.997526	0.00224827
ENSG00000053501.12	USE1	0.182195	0.32619	0.000792631	0.00112275	0.978745	0.364746	0.110248	0.33844	0.171451	0.0011731	1.45859	0.00105607	0.124728	0.000945741	1.13321	0.0593947	0.846865
ENSG00000053524.11	MCF2L2	0.0251247	0.608518	0.0154109	0.0203751	0.917208	1.19343	0.0169711	0.630799	1.25023	0.0200606	0.01655	0.365762	0.0143171	0.0179322	0.0160543	0.0141256	0.955023
ENSG00000053702.14	NRIP2	0.165535	1.58257	0.121478	0.172501	0.110274	1.51909	0.14091	0.27037	0.115604	0.147274	0.139878	0.154339	0.317471	0.139306	0.124638	0.121064	0.727261
ENSG00000053747.15	LAMA3	0.0674928	0.0391175	0.0435472	0.0512965	1.49451	0.0376467	0.917468	0.0333975	1.14619	0.05559	0.0447798	0.330965	0.438265	0.0445376	0.0392359	1.27225	0.037532
ENSG00000053770.11	AP5M1	0.00317722	0.561913	0.00185837	0.281389	1.14273	0.881067	0.376626	0.53355	0.368129	0.367893	0.00197811	0.137593	0.429192	0.157757	0.37982	0.00158103	0.473508
ENSG00000053900.10	ANAPC4	0.0030628	0.275806	0.184704	0.155138	1.42552	0.36732	0.389272	1.06899	0.586307	0.209908	0.00190217	0.00220438	0.161733	0.3335	0.604554	0.328223	0.0016251
ENSG00000053918.15	KCNQ1	0.0243509	0.0142878	0.0135828	0.0175202	0.0121793	0.0151278	0.0602314	0.0109276	5.39071	0.0187903	0.0151326	0.0171672	0.0127407	0.0155305	0.0139838	0.432724	0.012962
ENSG00000054116.11	TRAPPC3	0.327118	0.147327	0.263266	0.116293	0.413642	0.450406	0.0807349	0.410358	0.220637	0.188046	0.84411	0.073499	0.766363	0.976558	0.117845	0.542759	0.160986
ENSG00000054118.13	THRAP3	0.00065689	0.936989	0.248166	0.0440928	0.348139	0.680538	0.688663	0.588193	0.390092	0.347259	0.0733386	0.072711	0.573094	0.273072	0.138441	0.000317808	0.69619
ENSG00000054148.17	PHPT1	0.160374	0.00010557	0.000103826	0.342855	0.976278	0.282968	0.20217	0.00345339	9.80867e-05	0.260571	1.66114	0.000131193	0.595927	0.249097	0.912297	0.264051	0.188367
ENSG00000054179.11	ENTPD2	0.0168558	0.00981965	0.53305	0.565249	0.00795919	0.00949429	0.00998694	0.115548	0.00874568	0.0132311	0.010766	0.0943628	3.85947	0.0113153	0.706905	0.00923055	0.116673
ENSG00000054219.10	LY75	0.0296326	0.0175723	0.344229	1.58155	0.0148694	0.017739	0.0176165	0.0151332	2.25065	0.0239736	0.0219537	0.0264652	0.0164518	0.0202609	0.0175949	1.43514	0.246546
ENSG00000054267.20	ARID4B	0.00111896	1.39442	0.231314	0.26095	0.589423	0.83985	0.423302	0.557011	0.585855	0.00956434	0.000682776	0.0392728	0.513403	0.172271	0.000664284	0.000561219	0.480255
ENSG00000054277.12	OPN3	0.00721851	0.369895	0.472721	0.206658	0.380469	0.146724	0.378313	0.523312	2.38727	0.00576308	0.00447584	0.143366	0.00379538	0.00472923	0.00416983	0.398679	0.661895
ENSG00000054282.15	SDCCAG8	0.00145754	0.218807	0.507049	0.00111219	0.55293	0.332967	0.362007	0.703162	1.07221	0.574097	0.000903519	0.00104293	0.589096	0.498135	0.150235	0.53392	0.000767048
ENSG00000054356.13	PTPRN	0.00308479	0.0836717	0.00209501	0.00254687	0.254086	0.288195	0.00180362	0.00123823	0.03069	0.00235043	0.00185506	0.261639	1.93604	0.00203041	0.0020755	0.00140855	3.22495
ENSG00000054392.12	HHAT	0.0316689	0.0169996	0.016417	0.497982	0.0156002	0.274687	0.0199195	1.35724	0.519965	0.0220679	0.0185042	0.022649	0.0156273	0.018406	0.33345	2.59144	0.324945
ENSG00000054523.17	KIF1B	0.000731704	0.604179	0.270856	0.000548262	1.46724	0.875261	0.157878	1.05486	0.0726261	0.0788796	0.000438848	0.0939126	0.000396189	0.111407	0.425231	0.182884	0.702615
ENSG00000054598.6	FOXC1	0.0105357	0.961081	0.00646221	0.440356	0.00515735	0.00623589	0.00562342	0.0050362	0.00549246	0.138556	0.00705165	1.08732	1.82043	0.0073296	0.771097	0.816293	0.00514517
ENSG00000054611.13	TBC1D22A	0.0219144	0.0021356	0.344685	0.00278227	0.223599	0.948707	0.204039	0.240703	1.21303	0.534877	0.587856	0.00256515	0.655642	0.510237	0.00250512	0.00182068	0.60263
ENSG00000054654.15	SYNE2	0.00216619	0.656349	0.00137087	0.00211179	1.14024	0.00114714	1.92992	0.137119	0.00110521	0.00162514	0.00124673	0.14648	1.29322	0.00132009	0.0012434	0.00107904	0.782094
ENSG00000054690.13	PLEKHH1	0.0110943	0.00687757	0.431701	0.00843522	1.59633	2.04682	0.00671491	0.293769	0.24704	0.0087806	0.00709648	0.0092635	0.00688183	0.00763968	0.634911	0.00684085	0.768916
ENSG00000054793.13	ATP9A	0.00379609	0.555325	0.0275699	0.312732	1.98342	1.33414	0.00213655	0.551176	0.00194754	0.00305093	0.00229715	0.119525	0.00233528	0.306512	0.492204	0.231279	0.17027
ENSG00000054803.3	CBLN4	0.0415384	0.0259321	0.0245737	3.07201	0.0227433	2.50573	0.025338	0.0196367	0.0231044	0.0342355	0.0281117	0.0304543	0.142109	0.0283342	0.0275834	0.0219197	0.0225536
ENSG00000054938.15	CHRDL2	0.058494	0.0377808	0.676174	0.0499546	0.0303119	0.039802	0.0371191	0.0306299	0.0321176	0.0462835	0.0412722	3.95202	0.0411274	0.30847	0.0511242	0.630186	0.0313141
ENSG00000054965.10	FAM168A	0.00196873	0.24329	0.204822	0.182006	1.67539	1.06948	0.00122198	0.533641	0.272489	0.0755237	0.00124103	0.108786	0.373452	0.00130719	0.745554	0.51857	0.0911112
ENSG00000054967.12	RELT	0.00277257	1.43234	0.176764	0.00206538	0.766082	1.61722	0.00170678	0.168941	0.883303	0.00218146	0.00173648	0.00203993	0.00147817	0.00178949	0.257233	0.477734	0.304401
ENSG00000054983.16	GALC	0.00442583	0.00254254	0.00228317	0.160424	0.968124	0.823699	0.00260064	0.00188842	2.67951	0.00347601	0.00271096	0.00314414	0.406188	0.00270591	0.760932	0.00212853	0.272876
ENSG00000055044.10	NOP58	0.0769684	1.44339	0.223608	0.0969983	0.216529	0.162516	0.5544	0.962129	0.000211935	0.139193	0.816791	0.000285231	0.310171	0.769429	0.000231119	0.000192925	0.32693
ENSG00000055070.16	SZRD1	0.282415	0.494984	0.0276444	0.251809	0.480944	0.865791	0.233174	0.847637	0.50912	0.272407	0.521003	0.200919	0.000541703	0.000627211	0.304086	0.333982	0.472843
ENSG00000055118.14	KCNH2	0.00867455	0.00514466	0.436415	0.00651622	2.3663	0.0050012	0.00543083	0.277753	0.00438177	0.0066677	0.00562601	0.00668453	0.0644795	0.589071	0.00545935	1.46066	0.845038
ENSG00000055130.15	CUL1	0.112799	0.436389	0.000886288	0.00126259	0.880842	0.366641	0.398768	1.31866	0.546614	0.00128424	0.349057	0.193918	0.21768	0.00100932	0.378615	0.0589525	0.836497
ENSG00000055147.17	FAM114A2	0.00301393	0.528116	0.416628	0.00229296	0.578205	0.726522	0.172206	1.29455	0.0947207	0.423508	0.00184448	0.00208259	0.28205	0.61417	0.00177493	0.55163	0.406463
ENSG00000055163.18	CYFIP2	0.0018363	0.185135	0.64771	0.386169	1.43162	0.537694	0.30877	0.23277	0.000940945	0.00132864	0.274758	0.00132216	0.180328	0.26293	0.656212	0.000914717	0.989423
ENSG00000055208.17	TAB2	0.00143616	1.15533	0.153553	0.219256	1.07792	0.179945	0.000852506	0.73571	0.993319	0.210799	0.000901268	0.559208	0.000776912	0.113723	0.251602	0.221868	0.223698
ENSG00000055211.12	GINM1	0.358238	0.523108	0.63559	0.609938	0.142365	0.562691	0.253007	0.775976	0.374604	0.000743196	0.000580833	0.204961	0.284165	0.713191	0.247487	0.262913	0.150372
ENSG00000055332.16	EIF2AK2	0.0008965	0.55626	0.000520388	0.971824	0.307159	0.187169	0.690815	1.32358	0.236299	0.253106	0.000532325	0.179081	0.852221	0.000562068	0.170589	0.000437929	0.368878
ENSG00000055483.19	USP36	0.253521	2.41778	0.0811964	0.00939084	1.06246	0.613513	0.00119672	0.236594	0.791426	0.00163314	0.00130586	0.00150138	0.00111775	0.211337	0.0964084	0.0968805	0.222579
ENSG00000055609.17	KMT2C	0.000880924	0.97599	0.438528	0.167025	1.38786	0.405119	0.000530027	0.841947	0.344462	0.104489	0.000538977	0.0701337	0.180654	0.000583067	0.476022	0.000433844	0.704739
ENSG00000055732.12	MCOLN3	0.128969	0.0828677	0.41845	0.100599	0.0733701	0.0846776	0.0846344	0.473366	1.38683	0.117273	0.093573	0.103902	2.60007	0.0924108	0.0836865	0.0826188	0.0757389
ENSG00000055917.15	PUM2	0.00175759	1.25612	0.198163	0.162058	0.962801	0.424386	0.357651	0.859323	0.608143	0.0138358	0.00107954	0.246771	0.294983	0.00112741	0.253402	0.000869657	0.457403
ENSG00000055950.16	MRPL43	0.377297	0.000611395	0.119741	0.0666992	0.216107	0.803615	0.18187	0.0700613	0.212601	0.193464	1.23986	0.000764982	0.217053	1.19887	0.43234	0.199021	0.569945
ENSG00000055955.15	ITIH4	0.14093	0.104204	1.13078	0.201324	1.33065	0.632989	0.101979	0.266969	0.102136	0.85423	0.11887	0.550092	0.094456	0.144952	0.105401	0.101622	0.0972734
ENSG00000055957.10	ITIH1	0.34001	0.0475892	0.0396697	0.0573439	0.0333767	0.0386394	0.0379089	0.0328906	0.0417753	0.0503853	0.423987	0.048051	0.0363018	0.0437889	0.498996	4.28913	0.0338118
ENSG00000056050.6	C4orf27	0.000806738	0.000454959	0.490929	0.121669	0.38928	0.860294	0.706551	0.460157	0.12649	0.105461	0.000501628	0.000578269	0.653109	1.72126	0.0686973	0.225636	0.16807
ENSG00000056097.15	ZFR	0.000475335	1.02462	0.113448	0.000356801	0.297487	0.618249	0.690809	1.20109	0.0851661	0.235162	0.0692027	0.0557716	0.482146	0.245868	0.208085	0.000233489	0.771791
ENSG00000056277.15	ZNF280C	0.0171368	0.888983	0.451064	0.0121119	1.39301	0.00954464	0.00968779	1.06085	0.0733342	0.012164	0.338691	0.408137	0.700462	0.697593	0.00922615	0.00792825	0.00883842
ENSG00000056487.15	PHF21B	0.0104649	0.685902	0.154256	0.0080757	3.2643	0.346755	0.00634978	0.00434323	0.00592716	0.00922825	0.00653474	0.00796636	0.00768533	0.00747711	1.16487	0.00507944	0.403937
ENSG00000056558.10	TRAF1	0.00378438	0.673682	0.00225429	1.37035	0.00181039	0.393092	0.002205	0.649811	0.736844	0.0030609	0.00239821	1.71489	0.00197397	0.00258787	0.00223208	0.243684	0.295047
ENSG00000056586.15	RC3H2	0.00139852	1.17984	0.161578	0.734715	1.37444	0.425858	0.212239	0.480822	0.375085	0.00111704	0.148153	0.136351	0.000915244	0.000923481	0.269124	0.000691859	0.596634
ENSG00000056736.9	IL17RB	0.00674952	0.00426869	0.287254	0.00543288	1.40285	0.247789	0.813837	0.00307651	0.00347924	0.00523157	0.00441356	0.00515069	1.2747	1.43589	0.592341	0.0034645	0.00352561
ENSG00000056972.18	TRAF3IP2	0.00286773	0.338705	0.00152477	0.388511	0.294871	0.247213	0.133242	1.57886	0.349584	0.00224428	0.498255	0.86201	0.423936	0.00179124	0.560404	0.414272	0.00149462
ENSG00000056998.18	GYG2	0.0279712	0.0177295	2.16213	0.028607	1.8381	0.0168591	0.0191161	0.0997051	0.0151748	0.0222509	0.0197742	0.0229405	0.213736	0.372869	0.0171799	1.18385	0.0194498
ENSG00000057019.15	DCBLD2	0.000360559	0.0184852	0.312657	0.000267519	0.051308	0.577568	0.0439181	1.90516	0.000190917	0.0405207	0.34679	0.000258282	0.870489	0.0327579	0.000203101	0.175823	1.72321
ENSG00000057149.14	SERPINB3	0.0654548	0.0412194	0.0401427	0.0527678	0.0335981	0.675411	0.0409076	0.0320254	0.0377234	0.0545997	0.0443928	0.0505053	4.76453	0.0460534	0.0411864	0.0355948	0.0368238
ENSG00000057252.12	SOAT1	0.422501	0.343253	0.309248	0.000615929	0.235174	0.000531947	0.000485735	0.671622	2.17925	1.55404	0.000511554	0.000596647	0.000463757	0.000558762	0.0977368	0.139232	0.144115
ENSG00000057294.13	PKP2	0.0895902	0.0567945	3.5658	0.0721733	0.0482473	0.0804746	0.0589816	0.996967	0.0538264	0.0751066	0.0680034	0.0713826	0.615948	0.0698227	0.0583253	0.0548479	0.0532535
ENSG00000057608.16	GDI2	0.13734	0.297477	0.273021	0.143837	0.470447	1.03077	0.365818	0.74276	0.706371	0.6094	0.548522	0.091229	0.157759	0.000397258	0.148898	0.000303052	0.37561
ENSG00000057657.14	PRDM1	0.020921	0.263227	0.00209476	0.00295408	0.00187945	0.00235433	0.00214025	0.231156	4.92135	0.49128	0.00241521	0.145459	0.003087	0.00270771	0.00295025	0.00187728	0.00186552
ENSG00000057663.12	ATG5	0.00183306	0.79909	0.25072	0.00139957	0.259904	0.232898	0.276456	0.559533	0.447525	0.277584	0.00113218	0.144166	0.566959	1.47338	0.197132	0.223957	0.386195
ENSG00000057704.10	TMCC3	0.00562161	0.00402165	0.339007	0.0817889	0.449933	2.78262	0.00384985	0.00249953	1.9582	0.00435475	0.00356495	0.00370002	0.00308273	0.447726	0.00328	0.00318752	0.00313525
ENSG00000057757.9	PITHD1	0.304621	0.713778	0.37197	0.0753462	0.617297	1.14087	0.333681	0.178477	0.160567	0.165865	0.438501	0.126968	0.099339	1.15517	0.0720285	0.115096	0.0303823
ENSG00000057935.13	MTA3	0.00568753	1.06363	0.0033983	0.633729	0.712772	0.218498	0.35793	1.04508	0.153091	0.25298	0.00359715	0.125952	0.507184	0.00362373	0.54279	0.00295126	0.466681
ENSG00000058056.8	USP13	0.00520767	0.295135	0.00307671	0.00377416	0.980913	0.600488	1.48736	1.13721	0.181901	0.334445	0.00320974	0.410159	0.00940894	0.00332289	0.0938622	0.002525	0.547623
ENSG00000058063.15	ATP11B	0.00370511	1.10077	0.38644	0.00284952	0.776091	0.632185	0.278458	0.846088	0.792898	0.266939	0.002278	0.308596	0.00213355	0.00244036	0.329913	0.00179986	0.366138
ENSG00000058085.14	LAMC2	0.0325831	1.06301	0.9691	0.0251784	0.016132	0.653514	0.0214654	0.0203081	0.0188404	0.272297	0.022245	0.536419	2.36078	0.0257859	0.0203364	0.0191853	0.0199077
ENSG00000058091.16	CDK14	0.0032261	0.614184	0.639765	0.002506	1.58092	0.00189105	0.543467	1.37596	0.273898	0.0026043	0.00203873	0.00227358	0.305072	0.00216325	0.461187	0.286863	0.00174499
ENSG00000058262.9	SEC61A1	0.328739	0.691604	0.138692	0.000272666	0.884693	0.269153	0.000211923	0.648863	0.078664	0.360432	0.262585	0.177622	0.517269	0.0517877	0.480218	0.506196	0.70297
ENSG00000058272.16	PPP1R12A	0.000700629	0.864602	0.222719	0.000566696	0.576158	0.450889	0.305053	1.06193	0.340837	0.190891	0.000438122	0.0372622	1.09223	0.000454705	0.219474	0.000348065	0.735395
ENSG00000058335.15	RASGRF1	0.107387	0.0686242	0.531514	0.0835486	0.0571545	4.0562	0.070468	0.0831225	0.0675805	0.44244	0.0736594	0.102459	0.0657568	0.0776053	0.0687826	0.0686106	0.0619658
ENSG00000058404.19	CAMK2B	0.0109594	0.0070041	1.18711	0.00943539	2.85502	0.0063142	0.0071055	0.00535115	0.00607228	0.00837595	0.00699317	0.00795262	0.00588026	0.00753552	1.57238	0.389407	0.0061879
ENSG00000058453.16	CROCC	0.0145056	0.76588	0.716164	0.011288	1.97571	0.537403	0.00837843	0.690338	0.595609	0.0111929	0.00881708	0.0107329	0.349696	0.00920516	0.00828397	0.00755216	0.378125
ENSG00000058600.15	POLR3E	0.559359	0.696178	0.100324	0.528925	0.62717	0.548459	0.171242	0.719737	0.00176561	0.296272	0.953051	0.0995276	0.00185535	0.299727	0.492841	0.00161921	0.00170451
ENSG00000058668.14	ATP2B4	0.000721802	0.158472	0.375474	0.000546172	1.09209	0.125656	0.000429021	2.31448	0.127987	0.0385536	0.0450099	0.0556244	0.765694	0.000471741	0.113574	0.631923	0.253245
ENSG00000058673.15	ZC3H11A	0.00105894	1.49981	0.0753059	0.000820653	1.08477	0.375474	0.000636861	0.747586	0.773858	0.000843636	0.000650509	0.302988	0.306379	0.000670342	0.188303	0.000524761	0.74024
ENSG00000058729.10	RIOK2	0.172287	1.14466	0.48673	0.00167041	0.001042	0.350418	0.43495	0.998281	0.00122177	0.280558	0.58499	0.00161421	0.492461	0.666996	0.00131269	0.0981358	0.382504
ENSG00000058799.13	YIPF1	0.00258223	0.522992	0.439583	0.409714	0.839299	0.490184	0.0307933	0.191847	0.347463	0.315673	0.612601	0.14492	0.090997	1.0446	0.458921	0.00127559	0.156368
ENSG00000058804.11	NDC1	0.00496775	0.567779	0.241844	0.197941	1.28939	0.310556	1.46593	0.877775	0.00293144	0.51748	0.00323469	0.128541	0.00278781	0.00325731	0.0853763	0.162558	0.23727
ENSG00000058866.14	DGKG	0.168987	0.00255093	0.197229	0.00327082	0.84564	0.94836	0.361431	0.997754	0.00245575	0.297896	0.00271284	0.00316218	0.00257331	0.31291	0.00268464	0.486014	1.46404
ENSG00000059122.16	FLYWCH1	0.531841	0.00284152	0.542274	0.00358914	1.7237	0.482139	0.00276206	0.31715	0.276354	0.00380341	0.00299236	0.316767	0.00261768	0.653658	0.55192	0.551926	0.133301
ENSG00000059145.18	UNKL	0.353375	0.696211	0.00406222	0.598709	0.00375247	0.711835	0.00456533	1.16526	0.298309	0.0942698	0.00456314	0.00519799	0.293656	0.00484249	0.692713	0.81542	0.352691
ENSG00000059377.15	TBXAS1	0.00544332	0.00305297	0.248693	0.00448831	0.00271712	0.187677	0.317992	0.00242854	4.78845	0.00440953	0.00337896	0.00372119	0.00302444	0.0038299	0.175906	0.116501	0.227874
ENSG00000059378.12	PARP12	0.00698493	0.962963	0.329199	0.693394	1.10396	0.173666	0.00378979	0.634024	0.806236	0.496609	0.00426321	0.261515	0.00350056	0.00451155	0.00401079	0.156669	0.45418
ENSG00000059573.8	ALDH18A1	0.00330491	0.61375	0.414862	0.00255342	1.04908	0.222108	0.00196099	1.35764	0.00182308	0.286311	0.453331	0.227962	0.16164	0.00215122	0.259127	0.22944	0.812697
ENSG00000059588.9	TARBP1	0.00984607	0.40111	0.52389	0.00747043	1.5493	0.00633447	0.00567286	0.606349	0.220294	0.00793513	1.17953	0.00741024	0.00538397	0.45987	0.19484	0.0049477	0.909078
ENSG00000059691.11	GATB	0.479813	0.00210847	0.00208513	0.385334	0.279504	0.629643	0.227684	0.361757	0.189008	0.329092	1.14272	0.130062	0.39701	0.388606	0.622037	0.246857	0.286401
ENSG00000059728.10	MXD1	0.0010852	1.71236	0.213609	0.000839801	0.000510704	0.166341	0.000632012	0.0906552	2.9133	0.000839185	0.000672461	0.000812501	0.000574918	0.187179	0.270105	0.298676	0.241722
ENSG00000059758.7	CDK17	0.00237943	0.935115	0.362649	0.202448	0.730143	0.994809	0.00140836	0.631628	0.362453	0.00188459	0.646071	0.168353	0.00139837	0.00153687	0.173425	0.00116754	0.882954
ENSG00000059769.19	DNAJC25	0.568286	2.32572	0.43286	0.00215347	0.00133805	0.00171873	0.00164707	0.432574	0.00148968	0.340974	0.929853	0.00200365	0.00160098	0.164911	0.176999	0.487329	0.228338
ENSG00000059804.15	SLC2A3	0.000650847	0.879502	0.93291	0.000471419	0.00030365	0.587251	0.000372174	0.30679	1.12021	0.000495285	0.000407541	0.225784	0.647057	0.000421812	0.31833	0.347518	0.731475
ENSG00000059915.16	PSD	0.0218056	0.330323	0.229453	0.0150716	3.75054	0.0116627	0.0123956	0.00935346	0.213948	0.0168923	0.0128671	0.0158042	0.0119864	0.013321	1.41061	0.010886	0.0114183
ENSG00000060069.16	CTDP1	0.00714235	1.159	0.387737	0.123025	1.14575	0.809221	0.00406608	0.37045	0.738976	0.00542001	0.0044291	0.00513821	0.0036094	0.00458987	0.455889	0.00364246	0.87137
ENSG00000060138.12	YBX3	0.0356485	0.897316	0.000321426	0.41477	0.46484	0.000348891	0.000327745	0.654451	0.473546	0.0994228	1.34847	0.264595	0.560461	0.000365202	0.446031	0.101555	0.337485
ENSG00000060237.16	WNK1	0.015495	0.634021	0.289334	0.118459	0.793772	1.4108	0.237098	0.707419	0.643645	0.0526072	0.000494865	0.109696	0.233151	0.155136	0.293329	0.106017	0.299462
ENSG00000060339.13	CCAR1	0.00100394	0.615396	0.107377	0.273179	0.83008	0.542757	0.654268	0.659553	0.622443	0.0249135	0.277963	0.187827	0.621072	0.000647389	0.232509	0.00049743	0.44844
ENSG00000060491.16	OGFR	0.0032284	0.670502	0.0725521	0.464608	1.0515	0.413431	0.281928	0.138103	0.982911	0.139706	0.316368	0.107777	0.00183879	0.443503	0.295709	0.456643	0.259455
ENSG00000060558.3	GNA15	0.00844804	0.153172	0.00471461	0.00608814	0.272192	0.00542664	0.00527772	0.0039049	5.4526	0.00649523	0.00523594	0.152528	0.00422761	0.00541249	0.00498403	0.00442164	0.00422748
ENSG00000060642.10	PIGV	0.00942985	0.0954666	0.349044	0.139962	1.66475	0.928414	0.00611748	0.109644	0.550636	0.00749962	0.0063635	0.8341	0.304442	0.00702018	0.00583783	1.07473	0.00582106
ENSG00000060656.19	PTPRU	0.0178113	0.0109003	0.188149	0.0131849	0.72274	0.0699457	0.0105669	0.50284	0.170125	0.0146566	0.0117604	2.02577	1.08429	0.765235	0.0104219	0.00994363	0.470204
ENSG00000060688.12	SNRNP40	0.00200171	0.550157	0.129968	0.252416	0.418162	0.456238	0.853517	0.725896	0.167337	0.147252	0.823632	0.185121	0.238404	0.46357	0.0702225	0.000988883	0.614969
ENSG00000060709.13	RIMBP2	0.0826117	0.054065	0.246696	0.0655378	2.0555	1.05504	0.0629285	0.0843803	0.0493801	0.0713098	0.0580141	0.0661994	1.91279	0.0615766	0.058999	0.0542696	0.0513589
ENSG00000060718.19	COL11A1	0.00233588	0.0564509	0.00151835	0.00192338	0.00114875	0.00148796	0.00145412	0.00101406	0.00121084	0.00183442	0.00149813	0.0741901	2.36037	0.00160135	0.00142083	0.00117231	3.58917
ENSG00000060749.14	QSER1	0.00208225	0.728235	0.162327	0.00162647	1.05007	0.293022	0.750845	1.64313	0.18194	0.0958805	0.00129324	0.242687	0.468327	0.00132652	0.308516	0.00104084	0.167492
ENSG00000060762.18	MPC1	0.000493668	0.156918	0.347036	0.000367188	0.497106	0.529836	0.375857	0.168304	0.103995	0.273875	0.0003085	0.000336087	0.425971	1.96565	0.504835	0.748817	0.000254021
ENSG00000060971.17	ACAA1	0.111387	0.000460626	0.695548	0.222862	0.640292	0.642237	0.000467499	0.00034986	0.585285	0.000637557	0.672099	0.000579834	0.27789	0.885588	0.381483	0.612747	0.370026
ENSG00000060982.14	BCAT1	0.000936004	0.434868	0.000518343	0.000681172	0.605771	0.761252	0.255678	0.470858	0.815442	0.413223	0.269145	0.0583288	0.000530709	0.00058086	0.94927	0.00046082	1.06239
ENSG00000061273.17	HDAC7	0.00294379	0.70103	0.00153551	0.873333	1.44888	0.178148	0.00168562	1.4154	0.20869	0.00232259	0.302381	0.367172	0.00187424	0.00179941	0.328008	0.00146615	0.263107
ENSG00000061337.15	LZTS1	0.00379634	0.00222099	0.0691752	0.493037	3.42088	0.00224754	0.399699	0.0016145	0.00210523	0.00327525	0.0024605	0.00281487	0.858945	0.00284701	0.830403	0.00186794	0.00229997
ENSG00000061455.10	PRDM6	0.109035	0.0862663	1.45946	0.0859074	1.56587	0.0830613	0.0753446	0.668731	0.0647538	0.0890425	0.0880308	0.0892101	0.80492	0.107551	0.574038	0.0665975	0.0690804
ENSG00000061656.9	SPAG4	0.0143988	0.00923258	0.362579	0.391768	0.00677576	0.173502	0.0077736	0.00613556	1.77117	0.0107005	0.00867466	1.06756	0.0102552	0.00936743	0.416946	0.593863	1.23819
ENSG00000061676.14	NCKAP1	0.00101941	0.455657	0.000591194	0.28573	1.6452	0.419833	0.000603611	1.31357	0.000511602	0.000787564	0.000647289	0.240054	0.659844	0.0159869	0.513233	0.196184	0.350468
ENSG00000061794.12	MRPS35	0.198224	0.524028	0.140831	0.000532099	0.138984	0.518238	0.437016	1.67177	0.000365394	0.372936	1.00935	0.0423163	0.273611	0.21214	0.0476114	0.36043	0.151567
ENSG00000061918.12	GUCY1B3	0.00693709	0.00415142	1.42445	0.00648845	0.382007	1.03909	0.883106	0.00316539	0.00416788	0.148879	0.00449489	0.357385	1.25124	0.0054547	0.003979	0.00361855	0.570847
ENSG00000061936.9	SFSWAP	0.200235	1.21956	0.0842753	0.216195	0.948702	0.507362	0.361752	0.539804	0.13785	0.250869	0.000677638	0.000778365	0.296935	0.258214	0.213872	0.00052837	0.86231
ENSG00000061938.16	TNK2	0.00435627	0.00242864	0.601269	0.25875	2.04813	0.445873	0.00246802	0.00195911	0.369198	0.00349527	0.00264803	0.00324086	0.0285309	0.287908	1.00743	0.162908	0.869075
ENSG00000061987.14	MON2	0.00203613	1.2241	0.284836	0.00156566	0.99917	1.08085	0.00119411	0.707736	0.372707	0.185845	0.00127715	0.00149073	0.160597	0.106215	0.507655	0.00102801	0.461541
ENSG00000062038.13	CDH3	0.0625318	0.0417504	0.044817	0.730133	0.946059	0.0454798	0.0400827	0.249475	0.034939	0.0506752	0.0439199	0.0515576	3.46215	0.0444517	0.0423366	0.0467612	0.156483
ENSG00000062096.14	ARSF	0.119884	0.076367	0.0755182	0.126987	0.073321	0.0773743	0.31909	0.0657248	0.0790068	1.04312	0.0852038	0.101389	1.40795	0.0835334	0.0783415	2.20282	0.0697085
ENSG00000062194.15	GPBP1	0.0291371	1.44608	0.157143	0.06461	0.600048	0.618771	0.512386	0.658434	0.380564	0.000539491	0.000427136	0.000493051	0.198551	0.385446	0.330609	0.0960456	0.620665
ENSG00000062282.14	DGAT2	0.01558	0.00888689	1.46823	0.0109163	0.0750887	0.105132	0.472697	0.575881	0.00993009	0.28948	0.00980981	1.2005	1.2859	0.0105735	0.0085154	0.00759721	0.54406
ENSG00000062370.16	ZNF112	0.0142404	0.914814	0.150484	0.0106196	2.1613	0.597134	0.528444	0.811856	0.00731272	0.0106113	0.00976399	0.0106215	0.00800529	0.00961761	0.697648	0.148221	0.00818947
ENSG00000062485.18	CS	0.107203	0.387649	0.166759	0.000818792	1.03843	0.267682	0.415057	0.865086	0.114612	0.394441	0.535375	0.112184	0.254265	0.196207	0.378549	0.131796	0.733811
ENSG00000062524.15	LTK	0.0730909	0.0470357	1.18684	0.31741	0.0458532	0.0463024	0.049007	0.0354379	0.0442673	0.0585565	0.0502785	1.19392	0.0445726	0.0551529	0.331514	0.0403087	2.47259
ENSG00000062582.13	MRPS24	0.0313859	0.591171	0.019198	0.02394	1.6337	0.019738	1.05812	0.950124	0.0175279	0.0260984	1.60406	0.0223394	0.0182866	0.0231176	0.0193646	0.018617	0.0203576
ENSG00000062598.17	ELMO2	0.00408858	0.386412	0.551091	0.00309378	1.37892	0.527064	0.00255805	0.485906	0.420285	0.671656	0.00249884	0.329646	0.00247666	0.799312	0.433035	0.00206011	0.0995886
ENSG00000062650.17	WAPL	0.00201804	0.960977	0.257838	0.127331	0.469478	0.798066	0.548484	0.74208	0.716069	0.561882	0.00122364	0.00143671	0.293837	0.29442	0.115243	0.000966732	0.208499
ENSG00000062716.10	VMP1	0.0775646	0.761404	0.18583	0.0159855	1.29486	0.421361	0.000149894	0.399686	0.368675	0.000206954	0.000161444	0.425554	0.000147365	0.620122	1.14219	0.121795	0.264284
ENSG00000062725.9	APPBP2	0.00185713	1.06129	0.365344	0.00147748	0.952408	0.671077	0.117285	1.06351	0.307306	0.00147361	0.00113523	0.166256	0.342001	0.212287	0.356696	0.265123	0.213338
ENSG00000062822.12	POLD1	0.00750642	0.00428754	0.122642	0.00633581	1.14206	0.295782	1.8333	0.00337527	0.439578	0.372652	0.0049173	0.396546	0.00428603	0.381632	0.0043796	0.00384762	1.07628
ENSG00000063015.19	SEZ6	0.00284743	0.00143407	0.0285866	0.00186027	1.76982	0.00167231	0.00150572	0.001134	0.00140628	0.00219563	0.00161908	0.00177446	0.744857	0.00191827	3.53457	0.00133579	0.00126265
ENSG00000063046.17	EIF4B	0.000473751	1.18939	0.291369	0.000353974	0.113078	0.580401	0.276732	1.06954	0.505543	0.0738894	0.85324	0.000336739	0.307179	0.000300117	0.183199	0.130774	0.524164
ENSG00000063127.15	SLC6A16	0.0995272	0.0677405	0.145109	0.78504	0.0629713	0.0632368	0.251671	0.0522693	0.0625102	1.30381	0.0680185	0.0747601	1.26095	0.0719562	1.60177	0.0578719	0.0593502
ENSG00000063169.10	GLTSCR1	0.0123699	0.969997	0.192496	0.43224	2.18535	0.539496	0.00759495	0.00583632	0.443925	0.00950413	0.00908126	0.445034	0.0066669	0.00825562	0.817508	0.0063987	0.0072799
ENSG00000063176.15	SPHK2	0.00489445	0.431173	0.00278621	0.00370262	1.51602	0.466406	0.292873	0.276516	0.261813	0.117796	0.924052	0.20963	0.145252	0.932754	0.292238	0.00242386	0.2193
ENSG00000063177.12	RPL18	0.0550995	0.29809	0.212902	0.0518544	0.575002	0.101455	0.261457	0.117831	0.133868	0.0732499	2.44523	3.60421e-05	0.0249705	1.0211	0.121816	0.0180043	0.588027
ENSG00000063180.8	CA11	0.115998	0.063589	0.122937	0.00466275	1.04781	0.479137	0.0036904	0.00276786	0.689316	0.00482188	0.00390673	0.00449575	1.59221	0.00442605	0.658063	0.756455	0.545236
ENSG00000063241.7	ISOC2	0.125203	0.427744	0.000804411	0.440927	0.685633	0.000887051	0.234188	0.0460822	0.000765015	0.0699928	1.64084	0.0629106	0.429036	1.08052	0.000847139	0.364032	0.489485
ENSG00000063244.12	U2AF2	0.0728036	0.669928	0.000690182	0.270149	1.49194	0.393825	0.166371	0.869658	0.207987	0.090646	1.01754	0.0687235	0.216354	0.00080373	0.27784	0.129857	0.154792
ENSG00000063245.14	EPN1	0.186811	0.000612434	0.565803	0.17602	1.45708	0.451828	0.000605783	0.0401729	0.237056	0.000833968	0.913076	0.150873	0.183152	0.439837	0.639275	0.160097	0.496791
ENSG00000063322.13	MED29	0.000825571	0.477881	0.507585	0.199833	0.817804	0.774646	0.0213221	0.302295	0.590751	0.000648126	0.536008	0.000587733	0.102152	1.45217	0.0715145	0.243492	0.000424089
ENSG00000063438.16	AHRR	0.0473515	0.872055	0.588918	0.0369952	0.0230054	0.306613	0.026658	0.951055	0.875507	0.0371984	0.0295355	0.0324927	0.0297135	0.0356024	0.0270609	0.0274427	2.14869
ENSG00000063587.13	ZNF275	0.00701168	1.22784	0.29237	0.00534685	1.18421	0.51863	0.322811	0.40869	0.0833274	0.00597038	0.00425497	0.00484369	0.258863	0.00451367	0.50111	0.953807	0.315887
ENSG00000063601.16	MTMR1	0.0411923	0.709492	0.00445088	0.190199	1.45771	0.451319	0.0045487	1.12039	0.392838	0.00612403	0.00485969	0.155947	0.00472428	0.00508175	0.791995	0.287073	0.471476
ENSG00000063660.8	GPC1	0.000536886	0.00307672	0.136872	1.48394	1.57939	0.162782	0.00029812	0.572956	0.000275939	0.000414006	0.000331298	0.109675	0.554149	0.00033724	0.194599	0.150702	1.14962
ENSG00000063761.15	ADCK1	0.0207585	0.0123243	0.0111514	0.0156099	2.07522	0.857844	0.0126256	0.0100092	0.606631	0.0167261	0.0129477	0.01537	0.531694	0.0140918	0.671708	0.426796	0.786902
ENSG00000063854.12	HAGH	0.463732	0.000851614	0.461111	0.318116	0.770849	0.382969	0.469572	0.233298	0.318787	0.262563	0.000962466	0.001151	0.000831433	1.17221	0.371908	0.870185	0.000788897
ENSG00000063978.15	RNF4	0.190555	1.29728	0.316964	0.10911	0.746669	0.437246	0.43759	0.605914	0.357563	0.0679897	0.00108318	0.132456	0.000932795	0.798328	0.171859	0.134403	0.293925
ENSG00000064012.21	CASP8	0.0123622	0.00722918	0.00726175	0.164121	0.00545203	0.0089729	0.266209	1.1489	2.13821	0.694682	0.00764416	0.132184	0.726841	0.00903333	0.240756	0.523261	0.00592563
ENSG00000064042.17	LIMCH1	0.00136889	0.107644	0.166376	0.00112302	1.04374	1.85203	0.000893251	0.780754	0.000727161	0.00109498	0.000915911	0.000957192	0.93222	0.398195	0.166133	0.644987	0.000730037
ENSG00000064102.14	ASUN	0.00170468	0.532028	0.911559	0.00128462	0.240155	0.220609	0.361198	1.29393	0.128492	0.190968	0.991843	0.00119547	0.298708	0.476766	0.224238	0.0140567	0.211133
ENSG00000064115.10	TM7SF3	0.00214303	0.00119366	0.831535	0.0713986	0.978895	0.358909	0.568454	0.490693	0.536925	0.00170508	0.00129743	0.153916	0.63986	0.00140439	0.450371	0.620277	0.390864
ENSG00000064199.6	SPA17	0.00278163	0.00154952	0.939155	0.00226941	0.299247	0.00165522	0.539982	0.591002	0.148819	0.161721	0.00172925	0.00195156	1.15442	0.678941	0.117579	1.4556	0.00138216
ENSG00000064205.10	WISP2	0.104498	0.0737902	0.0742464	0.0873352	0.888157	2.46384	0.0715422	0.0563937	0.0647095	0.0878974	0.0765694	0.080181	0.0685341	0.684136	0.0768565	0.0643645	1.06359
ENSG00000064225.12	ST3GAL6	0.00704449	0.579888	0.00435834	0.00517201	0.374749	0.214984	0.00461262	0.00313862	1.8928	1.3077	0.00418656	0.00543428	0.00369418	0.0046648	0.41564	0.125593	1.14581
ENSG00000064300.8	NGFR	0.00223716	1.12439	0.305221	0.00185172	0.303262	1.89885	0.00126408	0.000961859	0.00112864	0.00169272	0.00137613	0.00169951	0.00138279	0.00151791	0.200188	0.521487	1.73132
ENSG00000064309.14	CDON	0.0109872	1.58516	0.753891	0.00980951	0.00620142	0.00876338	0.00754714	0.00482597	0.00569678	0.00846669	0.00696272	0.255766	0.00665709	0.00755835	1.61512	0.00560817	1.80008
ENSG00000064313.11	TAF2	0.00283213	0.947941	0.237482	0.00208236	0.505261	0.455081	0.493359	1.3845	0.101131	0.486594	0.0803652	0.177158	0.00178344	0.321516	0.00160577	0.00134962	0.899756
ENSG00000064393.15	HIPK2	0.0602519	0.771882	0.106851	0.000410685	0.824777	1.12242	0.356178	1.11121	0.257325	0.126262	0.000327299	0.11494	0.000308595	0.000343462	0.0870032	0.00026124	1.15921
ENSG00000064419.13	TNPO3	0.11819	0.956955	0.0501663	0.289058	0.889624	0.232897	0.441459	0.726201	0.122498	0.251401	0.00072185	0.182521	0.301156	0.349937	0.0657508	0.0761308	1.04525
ENSG00000064490.13	RFXANK	0.109167	0.000431425	0.100191	0.403805	1.43263	0.105514	0.0449051	0.318478	0.278873	0.0117071	1.76592	0.0622441	0.370297	0.256482	0.213669	0.128109	0.497518
ENSG00000064545.14	TMEM161A	0.247127	0.115363	0.0513069	0.127094	1.12678	0.105952	0.0648039	0.344461	0.0708244	0.113577	0.96085	0.00183088	0.347583	0.829291	0.448265	0.285251	0.859446
ENSG00000064547.13	LPAR2	0.0161495	0.131839	0.00973153	0.0122626	1.26862	0.0429949	0.00953539	0.230503	1.9915	0.012896	0.0100424	0.272973	0.00900237	0.0113797	0.191233	0.00866708	1.86939
ENSG00000064601.16	CTSA	1.41243	0.000334799	0.229568	0.285691	0.421897	0.227332	0.000353496	0.250741	1.135	0.654333	0.0640405	0.000440939	0.343715	0.376155	0.245307	0.243518	0.209098
ENSG00000064607.16	SUGP2	0.000855379	0.204333	0.215472	0.106214	1.96014	0.253388	0.627276	0.613478	0.176734	0.145399	0.000516414	0.127939	0.00047779	0.333413	0.539896	0.169668	0.624738
ENSG00000064651.13	SLC12A2	0.00152807	0.370855	0.436134	0.00116111	0.920564	1.58584	0.170996	0.553704	0.00085754	0.246538	0.000942712	0.0538311	0.93553	0.000997108	0.383738	0.00074664	0.435923
ENSG00000064652.10	SNX24	0.00337789	0.00186431	0.259937	0.174568	0.257752	0.920261	0.420149	1.03402	0.356482	0.383496	0.192675	0.309516	0.400268	0.249941	0.200408	0.368369	0.566672
ENSG00000064655.18	EYA2	0.0175816	0.465209	1.04666	0.0412366	1.14158	0.00907939	0.0104983	0.00746495	0.345759	0.0128798	0.01035	0.48528	0.272029	0.0105044	1.67283	0.541045	0.00870483
ENSG00000064666.14	CNN2	0.00246367	0.260833	0.842671	0.00195017	1.20019	0.350154	0.00141266	0.00101411	0.460191	0.00198088	0.00157523	0.00188378	1.97231	0.823086	0.0014049	0.00117923	0.175508
ENSG00000064687.12	ABCA7	0.00869153	0.0444345	0.228391	0.0998797	1.38325	0.122405	0.00526936	0.00386284	2.90967	0.00653244	0.00529171	0.00619794	0.137122	0.00645518	0.00509539	0.00470075	1.12208
ENSG00000064692.18	SNCAIP	0.00379184	0.00228556	0.0508697	0.00277117	0.398948	0.00213355	0.407728	3.98389	0.00197035	0.00289713	0.00258667	0.00262594	0.0460577	0.00276141	0.320158	0.866165	0.00207007
ENSG00000064703.11	DDX20	0.00548635	0.854209	0.34507	0.00413743	0.0936304	0.472528	0.743191	1.54583	0.351442	0.167948	0.252958	0.00370857	0.54058	0.171059	0.227618	0.00262012	0.317582
ENSG00000064726.9	BTBD1	0.0015826	0.384273	0.371268	0.420713	1.20322	0.901892	0.000942974	1.19929	0.441053	0.00126292	0.359891	0.00113906	0.000835011	0.00103055	0.434501	0.269506	0.107483
ENSG00000064763.10	FAR2	0.0109349	0.361183	0.00696272	0.00854957	0.340137	0.328169	1.01573	0.677521	0.391713	1.09466	0.00687235	0.007841	0.00632808	0.0072114	0.516246	0.00581576	1.31329
ENSG00000064787.12	BCAS1	0.0324321	0.000310954	0.00029875	0.000402062	0.000241475	5.39295	0.000329987	0.000233818	0.000281865	0.000431108	0.000346279	0.000400242	0.061512	0.000350565	0.000302187	0.000273187	0.608862
ENSG00000064886.13	CHI3L2	0.00022846	0.000129204	0.000121734	0.25737	0.000102473	0.000130169	0.000125969	0.0696072	0.000119567	0.00017829	0.000137107	4.5995	0.000118104	0.000139969	0.000135213	1.17173	0.000114074
ENSG00000064932.15	SBNO2	0.00312558	0.0796112	0.00177186	0.870468	1.51867	0.203174	0.00172007	0.19533	0.678099	0.00240792	0.00191465	1.18063	0.00161021	0.00197107	0.943116	0.414592	0.00155343
ENSG00000064933.16	PMS1	0.00275134	0.701983	0.334259	0.111002	0.373526	0.261971	0.721058	1.70991	0.00144277	0.429707	0.00164919	0.00183267	0.411596	0.252747	0.192353	0.169412	0.422604
ENSG00000064961.18	HMG20B	0.164863	0.172031	0.911341	0.0906158	0.681901	0.37741	0.291303	0.272098	0.489676	0.000983567	0.000778896	0.0441111	0.555485	0.975636	0.285464	0.173764	0.612445
ENSG00000064989.12	CALCRL	0.00525285	0.00317015	0.00329093	0.0848457	0.549123	0.003574	0.00327337	0.693427	0.00282182	0.00422653	0.00337216	0.00404917	2.62624	0.00377212	0.820534	0.0029302	1.28568
ENSG00000064995.16	TAF11	0.00180821	0.329745	0.110117	0.164064	0.747947	0.741165	0.334737	0.607166	0.440375	0.158214	0.251081	0.00128813	0.687071	0.598601	0.405948	0.105232	0.415306
ENSG00000064999.13	ANKS1A	0.00575871	0.00335791	0.498232	0.00419968	1.31603	0.400436	0.00336509	0.356033	0.745787	0.236633	0.0035086	0.117561	0.201363	0.620163	0.421843	0.448501	0.716793
ENSG00000065000.15	AP3D1	0.230666	0.55666	0.407045	0.000428156	1.89384	0.147314	0.000330032	0.410845	0.100699	0.200805	1.08784	0.0730808	0.0693491	0.351429	0.322288	0.00533434	0.242002
ENSG00000065029.14	ZNF76	0.00710014	0.164877	0.0038865	0.444066	0.895402	0.567418	0.385358	0.34821	0.621281	0.38896	0.00439269	0.231788	0.00480594	0.0044513	0.827326	0.435273	0.764872
ENSG00000065054.13	SLC9A3R2	0.00438503	0.00255259	0.0433045	0.390923	1.31335	1.64617	0.00246273	0.191794	0.00234763	0.00490223	0.643362	0.00327473	0.00232711	0.932966	0.339894	0.57329	0.00235494
ENSG00000065057.7	NTHL1	0.00201445	0.00102805	0.426617	0.133711	1.57358	0.196625	0.118258	0.135618	0.000975586	0.057088	1.93212	0.00127402	0.0638286	0.754745	0.309596	0.260519	0.132262
ENSG00000065060.16	UHRF1BP1	0.00550099	0.995745	0.00321095	0.00404294	0.704222	0.131729	0.300123	1.14239	0.798389	0.804802	0.00337297	0.23803	0.00317972	0.00362285	0.487763	0.00269781	0.470763
ENSG00000065135.8	GNAI3	0.0971726	0.821438	0.379876	0.11243	0.357518	0.372675	0.445386	0.582752	0.310278	0.380598	0.272839	0.0599715	0.531905	0.266114	0.359487	0.0819513	0.667549
ENSG00000065150.18	IPO5	0.0509001	0.274822	0.299169	0.000516457	0.769234	0.356331	0.361983	1.42713	0.0131858	0.138295	0.572885	0.465709	0.000376338	0.000433953	0.237661	0.000338733	1.13098
ENSG00000065154.11	OAT	0.0568991	0.553678	0.206346	0.0326025	0.138851	1.57321	0.00111211	0.257837	0.532997	0.369262	0.00114996	0.197738	0.239255	1.20068	0.191703	0.441545	0.105001
ENSG00000065183.15	WDR3	0.000943845	0.769438	0.407385	0.000704506	0.139509	0.000583236	0.317912	2.00673	0.000497258	0.157848	0.500676	0.000662718	0.577312	0.873133	0.0694842	0.0537406	0.223368
ENSG00000065243.18	PKN2	0.00160088	0.962548	0.360294	0.00132134	0.394336	0.56546	0.284224	1.20595	0.200931	0.131826	0.000977329	0.219784	0.817998	0.00103054	0.270768	0.000787513	0.680046
ENSG00000065268.10	WDR18	0.234981	0.00101206	0.00097399	0.00131788	1.46587	0.249225	0.226154	0.26606	0.000923638	0.267942	1.7848	0.00122963	0.000965497	0.00112692	0.736227	0.0918755	0.769185
ENSG00000065308.4	TRAM2	0.00266316	0.0516116	0.674049	0.990705	0.311779	0.646029	0.184102	0.967585	0.00144946	0.106015	0.00173544	0.00197523	1.07261	0.00180217	0.00169675	0.00138264	1.08261
ENSG00000065320.8	NTN1	0.00214624	0.00127966	0.00124678	0.981089	2.04525	0.00125702	0.0012984	0.110059	0.00826139	0.00180129	0.00138886	0.533128	0.72425	0.00140309	0.785603	0.467278	0.433084
ENSG00000065328.16	MCM10	0.0113505	0.00680847	0.00626847	0.00850778	0.00566365	0.00754404	5.71345	0.275395	0.00588727	0.00897513	0.00726429	0.00825396	0.00630457	0.007513	0.00654373	0.00612808	0.00718274
ENSG00000065357.19	DGKA	0.00500461	0.294639	0.180777	0.376657	0.919556	0.00324976	0.00284916	0.146706	1.03018	0.00388039	0.00306911	0.00364207	1.01413	0.00332699	0.475053	0.487304	1.14961
ENSG00000065361.14	ERBB3	0.00990876	0.00698754	0.00630051	0.00965017	0.478399	2.02073	0.00633817	0.0046041	0.00510909	0.00785165	0.00671986	0.00767909	0.0797424	0.485798	0.0062504	0.00609352	2.95101
ENSG00000065413.16	ANKRD44	0.0068913	0.59114	0.332918	0.00506425	1.52805	0.594008	0.00411311	0.273989	1.17247	0.302857	0.00430968	0.00478805	0.155735	0.32992	0.242018	0.00357693	0.547619
ENSG00000065427.14	KARS	0.142319	0.365751	0.24122	0.000504133	0.629665	0.281624	0.21865	1.372	0.0568846	0.31543	1.30068	0.134466	0.225523	0.43436	0.149292	0.000328323	0.231251
ENSG00000065457.10	ADAT1	0.00517026	0.00285488	0.496229	0.00399804	0.814898	0.306091	0.599384	1.79577	0.318692	0.00403097	0.00306824	0.0036225	0.723321	0.232423	0.00289387	0.606742	0.180437
ENSG00000065485.17	PDIA5	0.00487694	0.472262	0.0028189	0.00344017	0.408618	0.0781275	0.134374	0.142847	0.0458967	0.546746	0.534724	0.00326499	1.20045	0.00303484	0.00279264	0.651594	1.86377
ENSG00000065491.8	TBC1D22B	0.47764	1.26486	0.00490182	0.0066009	1.49523	0.244963	0.328186	0.236112	0.00509133	0.283023	0.0053033	0.234233	0.307387	0.604538	0.26314	0.333873	0.00427494
ENSG00000065518.7	NDUFB4	0.266639	0.000136172	0.000134946	0.40536	0.00011154	0.467867	0.407693	0.218378	0.196662	0.208002	1.70427	0.128385	0.439517	0.552361	0.400384	0.502328	0.201752
ENSG00000065526.10	SPEN	0.00109354	1.21506	0.456844	0.188556	1.27752	0.575894	0.271268	0.569794	0.344616	0.233078	0.000665559	0.204866	0.000637809	0.000713013	0.000644847	0.00052553	0.758139
ENSG00000065534.18	MYLK	0.00111097	0.000648329	0.000615882	0.000829556	0.000560209	3.65565	0.000659391	0.570054	0.000591745	0.000902419	0.27106	0.000779841	0.151948	0.000742042	0.000663593	0.938309	0.504785
ENSG00000065548.17	ZC3H15	0.146703	0.978838	0.254717	0.201973	0.250869	0.36606	0.392918	0.820263	0.0534511	0.267058	1.02884	0.00028687	0.501677	0.678768	0.000238888	0.000199456	0.157108
ENSG00000065559.14	MAP2K4	0.108726	0.715861	0.537654	0.0586318	0.95105	1.00699	0.00182288	1.12219	0.452191	0.00246824	0.00191792	0.212423	0.361542	0.00202216	0.158396	0.00156145	0.404316
ENSG00000065600.12	TMEM206	0.0017464	0.114651	0.332677	0.204742	0.357396	0.923575	0.658279	0.241278	0.310101	0.277811	0.00107494	0.00126377	0.12227	1.45115	0.305371	0.195497	0.600989
ENSG00000065609.14	SNAP91	0.0535181	0.0329211	0.568527	0.0411178	0.0284639	2.45107	0.0313891	0.0257294	0.028512	0.0412943	0.0368038	0.0399054	1.16936	0.0362849	1.30559	0.176232	0.0282063
ENSG00000065613.13	SLK	0.00144494	0.880768	0.130421	0.222059	0.137372	1.31183	0.342819	0.855061	0.549778	0.315847	0.000893676	0.0838871	0.718251	0.292652	0.000840116	0.000700772	0.255266
ENSG00000065615.13	CYB5R4	0.235243	0.285258	0.385838	0.00225046	0.130164	0.660011	0.510664	0.321512	1.87458	0.430793	0.00188001	0.00219728	0.279276	0.577037	0.00182492	0.00146653	0.399781
ENSG00000065618.16	COL17A1	0.0459451	0.0275158	0.0283041	0.035826	0.0227395	0.738469	0.0268471	2.2353	0.0254719	0.0375542	0.0321651	1.0695	0.748662	0.0321694	0.0274885	0.937735	0.0240045
ENSG00000065621.14	GSTO2	0.0154959	0.00873793	0.430804	0.0111276	0.00728834	2.35329	0.00933906	0.00712641	0.161055	0.0119461	0.0101186	0.0114319	0.0143782	1.13079	0.901605	0.60646	0.407796
ENSG00000065665.20	SEC61A2	0.00582001	0.560916	0.00329594	0.0045748	1.14694	1.94067	0.575103	0.00296456	0.275423	0.00479879	0.00383999	0.00497816	0.00356928	0.92897	0.424777	0.00304533	0.209871
ENSG00000065675.14	PRKCQ	0.0395661	0.513094	0.0268378	0.152843	0.512361	3.61642	0.75365	0.021722	0.0228135	0.0318284	0.029638	0.027159	0.125457	0.0337083	0.0233112	0.142063	0.0239612
ENSG00000065717.14	TLE2	0.0127362	0.00780508	0.192277	0.0101675	3.91703	0.00869886	0.00909984	0.00545993	0.00669764	0.0101324	0.0082229	0.00942248	0.285732	0.00886842	0.949932	0.00629679	0.65034
ENSG00000065802.11	ASB1	0.00281221	0.995567	0.104792	0.00210687	0.91368	0.607654	0.00163036	0.610382	0.214197	0.449855	0.150838	0.208902	0.00160841	0.528054	0.00163888	0.184086	1.12199
ENSG00000065809.13	FAM107B	0.00139389	0.340547	0.296942	0.00103076	0.17483	2.11927	0.000875293	0.176664	1.89018	0.468747	0.000865719	0.000994821	0.000735506	0.295734	0.00080949	0.141052	0.189228
ENSG00000065833.8	ME1	0.571549	0.00272534	0.00264584	0.461851	0.00212044	2.004	0.00262369	0.00196205	0.0026016	0.00366397	0.00283564	0.347093	2.68373	0.00295348	0.00271639	0.00223652	0.00231994
ENSG00000065882.15	TBC1D1	0.00174469	0.00096744	0.325343	0.0607389	1.05005	0.130284	0.00102615	1.82879	0.486668	0.552387	0.139724	0.164637	0.0469646	0.00110358	0.0010341	1.011	0.297405
ENSG00000065883.14	CDK13	0.0954596	1.01411	0.38551	0.00188509	0.88281	0.467688	0.102642	1.14429	0.378173	0.00191313	0.00152701	0.279196	0.17411	0.153443	0.337571	0.00123193	0.678256
ENSG00000065911.11	MTHFD2	0.335021	1.80807	0.0584803	0.000900339	0.000572223	0.00075737	0.419696	0.258502	1.23651	0.646401	0.683484	0.000897055	0.000685607	0.260196	0.10284	0.000597699	0.286298
ENSG00000065923.9	SLC9A7	0.00453376	0.00267758	0.947228	0.00363475	0.961929	0.00260206	0.00272091	0.4098	0.211994	0.24824	0.104206	0.300433	0.522131	0.00291894	0.395618	0.116296	1.86269
ENSG00000065970.8	FOXJ2	0.00746832	1.47411	0.310548	0.00572277	1.29872	0.560894	0.00446303	0.742585	0.538232	0.00545908	0.00459019	0.195885	0.0041317	0.00483138	0.67847	0.00375508	0.259574
ENSG00000065978.17	YBX1	0.421517	0.199245	0.203869	0.00719094	0.207264	0.295204	0.84068	0.380212	0.0540372	0.470093	1.91395	4.7021e-05	0.214007	0.194056	0.180081	0.00802559	0.510513
ENSG00000065989.15	PDE4A	0.00769273	0.135247	0.448636	0.480556	0.772718	0.00454871	0.00463952	0.00341336	3.45042	0.00615317	0.00497561	0.0059887	0.00486765	0.00548338	0.437333	0.00416873	0.322557
ENSG00000066027.11	PPP2R5A	0.300532	0.685018	0.737879	0.00257538	1.04862	1.23815	0.00191209	0.416973	0.433688	0.294925	0.00204199	0.00228102	0.254632	0.00218381	0.319501	0.00162035	0.357224
ENSG00000066032.18	CTNNA2	0.00455871	0.110443	0.319297	0.00350212	1.1999	0.00306119	0.610467	0.813061	0.00238977	0.00375033	0.00301896	0.00333345	0.76914	0.00355765	0.00317606	1.80233	0.444641
ENSG00000066044.13	ELAVL1	0.00103992	0.591212	0.48763	0.000786999	1.21209	0.201395	0.581277	0.409471	0.200368	0.188085	0.652473	0.000727847	0.000556324	0.146622	0.537132	0.329124	0.559928
ENSG00000066056.13	TIE1	0.0122235	0.0073632	0.249871	0.187843	0.00587173	3.63864	0.00709854	0.26154	0.0567957	0.00925028	0.671756	0.0101918	0.00674529	0.00768211	0.00736902	0.00659408	0.952199
ENSG00000066084.12	DIP2B	0.383635	0.809983	0.280123	0.00148341	1.2443	1.61009	0.00116057	0.373905	0.0011165	0.294305	0.00120981	0.00139233	0.12129	0.00126886	0.383973	0.122499	0.468119
ENSG00000066117.14	SMARCD1	0.0021211	0.625911	0.0968758	0.221718	1.20886	0.51623	0.554453	0.828223	0.114703	0.218925	0.0718687	0.00149667	0.26725	0.00139027	0.593437	0.168837	0.607545
ENSG00000066135.12	KDM4A	0.00319411	0.762412	0.309514	0.00269697	1.04121	0.364521	0.383267	0.339307	0.44464	0.00261116	0.00198558	0.20562	0.558385	0.00213874	0.804938	0.107702	0.765616
ENSG00000066136.19	NFYC	0.00349639	0.687346	0.00188043	0.127788	0.721048	0.505035	0.88841	0.443287	0.487885	0.343713	0.825814	0.110449	0.322092	0.222131	0.405807	0.00172124	0.00183699
ENSG00000066185.12	ZMYND12	2.0975	0.0230259	0.0268557	0.0308538	0.375512	0.457702	0.0254398	0.593231	0.0246462	0.0416797	0.0315025	0.0311654	0.0240311	0.0453898	0.0240381	2.22137	0.0224554
ENSG00000066248.14	NGEF	0.00796348	0.327964	0.488735	0.00614665	0.434332	0.4058	0.00493411	0.458048	0.0040378	0.00602073	0.00521995	0.00572221	1.33404	0.00556406	0.00466792	0.34672	2.25344
ENSG00000066279.16	ASPM	0.00547459	0.00307577	0.00299119	0.00385281	0.126126	0.00303661	5.92349	0.00220713	0.00302843	0.00429703	0.00318539	0.00370177	0.00300711	0.00330619	0.00337531	0.00251852	0.00290181
ENSG00000066294.14	CD84	0.00557374	0.00315354	0.00300469	0.00451935	0.00265203	0.00314399	0.00341033	0.00240052	6.0339	0.00513499	0.00343246	0.00379248	0.0129468	0.0034154	0.00347352	0.00264049	0.00296151
ENSG00000066322.12	ELOVL1	0.00109486	0.000617373	0.0247423	0.104743	0.165527	2.16736	0.0433715	0.509742	0.290864	0.428919	0.771876	0.139917	0.332139	0.129254	0.220035	0.537399	0.232321
ENSG00000066336.11	SPI1	0.00590045	0.0031707	0.0507269	0.0041592	0.0025279	0.0033803	0.00312329	0.002479	5.99599	0.00469651	0.00342757	0.00398712	0.00285015	0.00362756	0.00389455	0.00290191	0.00271237
ENSG00000066379.14	ZNRD1	0.00171451	0.620715	0.00094584	0.166973	0.829057	0.164126	0.126896	0.502001	0.17042	0.102949	1.74445	0.00117332	0.00090122	0.933083	0.247227	0.412151	0.0750919
ENSG00000066382.16	MPPED2	0.0372687	0.0257507	0.341837	0.0309596	2.87603	0.161256	0.0342043	0.0170986	0.137219	0.0356316	0.0248958	0.028544	0.023043	0.0293795	2.25244	0.0196824	0.0212419
ENSG00000066422.4	ZBTB11	0.0031001	1.79131	0.127773	0.0023106	0.336431	0.60232	0.48137	0.952485	0.350679	0.124134	0.00195787	0.00220545	0.325181	0.692208	0.00189715	0.00157456	0.302831
ENSG00000066427.21	ATXN3	0.341434	0.980166	0.126311	0.378646	0.289128	0.899576	0.207161	0.00143179	0.557788	0.39757	0.00199128	0.246454	0.349252	0.682281	0.356118	0.00158253	0.282877
ENSG00000066455.12	GOLGA5	0.0777653	1.43797	0.178587	0.358806	0.00109288	0.589822	0.00135331	0.6926	0.254369	0.234893	0.100079	0.0016507	0.697058	0.620127	0.445073	0.00113731	0.407447
ENSG00000066468.20	FGFR2	0.146529	0.00269937	0.00240338	0.00334866	0.403813	4.52562	0.00273163	0.00192482	0.00218313	0.0033368	0.00272607	0.158549	0.00282913	0.00289848	0.00340379	0.170219	0.664459
ENSG00000066557.5	LRRC40	0.0655309	0.528523	0.368487	0.00268507	0.982102	0.969052	0.802935	0.864374	0.179142	0.00279933	0.232987	0.00252587	0.361972	0.490095	0.134798	0.00175096	0.109979
ENSG00000066583.11	ISOC1	0.154896	0.424587	0.487231	0.0998512	0.748824	0.746606	0.455364	0.270285	0.00201408	0.304829	1.0506	0.0025791	0.345689	0.830064	0.00218786	0.00180478	0.172309
ENSG00000066629.16	EML1	0.00592034	0.603583	0.185913	0.00452089	1.54519	0.43656	0.00359057	0.00312035	0.00335652	0.411987	0.605324	0.513092	0.82125	0.456235	0.292803	0.00301405	0.2041
ENSG00000066651.17	TRMT11	0.00272544	1.02166	0.124852	0.00199541	0.147201	0.535791	0.265877	1.67571	0.00145705	0.106168	0.280663	0.00188805	0.636482	0.303017	0.151951	0.45032	0.392046
ENSG00000066654.12	THUMPD1	0.235654	1.64277	0.00133767	0.00174077	0.642443	0.539664	0.343924	1.03562	0.375686	0.0899858	0.00141648	0.315218	0.611144	0.0362894	0.00135818	0.00113539	0.224442
ENSG00000066697.14	MSANTD3	0.0013454	0.928496	0.133645	0.328422	0.0865568	0.946845	0.270124	0.756564	0.123673	0.00105356	0.627352	0.395853	0.201911	0.000837999	0.330927	0.285866	0.68043
ENSG00000066735.14	KIF26A	0.0672473	0.0445614	0.0467001	0.0582081	0.0395803	0.0472372	1.69592	0.0328264	0.0390356	0.0546961	0.0464472	0.0513754	0.0459206	0.856431	0.0427868	0.0369686	2.88675
ENSG00000066739.11	ATG2B	0.00749128	1.04184	0.493111	0.234614	0.980183	1.01899	0.00431627	0.309164	0.600937	0.00572681	0.00464635	0.00558426	0.177764	0.45719	0.479561	0.00371341	0.274604
ENSG00000066777.8	ARFGEF1	0.00202257	0.550567	0.264541	0.342577	1.13196	0.442117	0.00121917	1.03901	0.35225	0.470279	0.00125895	0.072691	0.449542	0.0012941	0.145477	0.00101878	0.832028
ENSG00000066827.15	ZFAT	0.0254189	0.682144	0.0146666	0.0191287	1.32408	0.549031	0.0169475	0.441858	0.740226	0.882749	0.625254	0.0180704	0.0161742	0.0169243	0.0170222	0.0128315	0.695382
ENSG00000066855.15	MTFR1	0.584133	0.736133	0.815722	0.00329372	0.195525	0.403299	0.295888	0.705007	0.149827	0.00349166	0.00270317	0.0031174	0.452692	0.818067	0.224253	0.230603	0.47592
ENSG00000066923.17	STAG3	0.0280289	0.528883	0.237706	0.593896	0.905943	0.756094	0.0165604	0.551015	0.454574	0.0236353	0.0182874	0.0257571	0.0161173	1.47502	0.43744	0.0151072	0.0136358
ENSG00000066926.10	FECH	0.724808	0.153679	0.329021	0.394851	0.859779	0.574731	0.234214	0.666759	0.167589	0.496974	0.00227096	0.0027006	0.00203015	0.564335	0.224075	0.265405	0.436503
ENSG00000066933.15	MYO9A	0.00296603	0.853237	0.495016	0.00232557	1.13488	0.519882	0.00168769	1.53245	0.259724	0.202081	0.00174767	0.00210562	0.145981	0.00185839	0.180879	0.00142184	0.761541
ENSG00000067048.16	DDX3Y	0.00175457	1.80864	0.115275	0.69065	0.000797337	0.557855	0.000952316	0.963735	0.930656	0.00139597	0.00106469	0.455167	0.568171	0.00110241	0.000969104	0.000882335	0.000801771
ENSG00000067057.16	PFKP	0.00144568	0.321565	0.497612	0.261877	0.436417	0.157518	0.000837407	0.716392	0.236862	0.00114569	0.484088	0.076325	0.127169	0.161763	1.0805	0.127371	1.411
ENSG00000067064.10	IDI1	0.00157406	1.28615	0.187687	0.00121005	0.361688	1.37367	0.576396	0.000722697	0.40397	0.125814	0.00100974	0.00117224	0.00087175	1.63074	0.000949723	0.000836358	0.145418
ENSG00000067066.16	SP100	0.357445	0.641749	0.154311	0.998275	0.000561543	0.213121	0.000709882	0.598105	1.12246	0.625155	0.000743808	0.661552	0.456633	0.000777362	0.0962682	0.0816772	0.0903666
ENSG00000067082.14	KLF6	0.000265789	0.565333	0.00014516	0.345099	0.907084	0.351034	0.000153658	1.27212	1.56613	0.0516949	0.229286	0.0143915	0.449119	0.000169319	0.347688	0.00013169	0.000137043
ENSG00000067113.16	PLPP1	0.0015649	0.000905999	0.000887192	0.00116884	0.373846	2.5848	0.0442846	0.000715658	0.256282	0.0862064	0.531156	0.00115798	0.678062	0.110385	0.000960716	0.676933	0.750561
ENSG00000067141.16	NEO1	0.00339717	0.398114	0.22903	0.207297	1.74652	1.46908	0.00199112	0.56345	0.09317	0.00269552	0.00213568	0.435912	0.371289	0.182686	0.0276947	0.247485	0.117794
ENSG00000067167.7	TRAM1	0.406033	0.920648	0.269089	0.000388109	0.0977528	0.372846	0.0865353	0.987585	0.377079	0.718779	0.155658	0.181672	0.588737	0.0905636	0.151001	0.227087	0.468509
ENSG00000067177.14	PHKA1	0.00754653	0.626999	0.290709	0.00591812	1.87151	0.00458276	0.00431202	1.21149	0.00402768	0.00598128	0.0046388	0.00527431	0.00397637	0.00491445	0.415196	0.427809	1.20455
ENSG00000067182.7	TNFRSF1A	0.000768008	0.12338	0.000418504	0.74806	1.17619	0.000436409	0.000431037	0.572794	0.897545	0.000601107	0.347936	0.274182	0.811856	0.0004799	0.666892	0.263373	0.2146
ENSG00000067191.15	CACNB1	0.0191308	1.35233	0.683263	0.783559	0.0107019	0.360353	0.0114326	0.00822639	0.237714	0.0147982	0.0132723	0.0139089	0.0101276	0.0124981	1.11922	0.00925979	1.43864
ENSG00000067208.14	EVI5	0.00184202	0.35212	0.433338	0.259715	0.349394	1.67715	0.0242871	0.976765	0.107351	0.353227	0.00111594	0.0487813	0.377085	0.0995059	0.00111503	0.00093657	1.03613
ENSG00000067221.13	STOML1	0.00338237	0.00188519	0.524468	0.251804	1.33129	1.00813	0.00196194	0.765317	0.00176501	0.124906	0.364231	0.118303	0.190521	0.715187	0.00194597	0.692891	0.00175383
ENSG00000067225.17	PKM	0.183053	3.36162e-05	0.17278	0.145483	0.281283	0.223641	0.0939579	0.770474	0.243081	0.461414	0.889019	0.507926	0.321721	0.0346371	0.280385	0.640018	0.851091
ENSG00000067248.9	DHX29	0.00100669	0.958062	0.602378	0.000764618	0.410113	0.535953	0.547945	1.02957	0.130138	0.23265	0.000619544	0.000704836	0.803689	0.453369	0.000587948	0.000489166	0.391883
ENSG00000067334.13	DNTTIP2	0.13503	1.47068	0.248179	0.0957415	0.000266363	0.328949	0.242819	1.2781	0.242336	0.343018	0.455083	0.000415435	0.296217	0.578832	0.00034214	0.000288298	0.383657
ENSG00000067365.14	METTL22	0.340461	0.817581	0.0042788	0.00572931	1.706	0.235159	0.328	0.27149	0.277293	0.251097	0.522614	0.0127966	0.390386	0.573443	0.151999	0.00384131	0.207265
ENSG00000067369.13	TP53BP1	0.00170233	0.781898	0.450454	0.276812	0.602863	0.685643	0.315499	1.14918	0.141552	0.0586543	0.00103736	0.140814	0.211312	0.126627	0.505991	0.000839345	0.648998
ENSG00000067445.20	TRO	0.00362201	0.324991	0.00199079	0.00305597	1.58058	0.00243402	0.00213731	0.114326	0.0413019	0.00284812	0.00224435	0.275603	0.436867	0.472146	0.847005	0.104471	1.8841
ENSG00000067533.5	RRP15	0.00116568	0.420172	0.292941	0.292276	0.543578	0.225297	0.123426	0.934042	0.000594047	0.150205	1.76478	0.00080754	0.701868	0.570958	0.0766433	0.00056427	0.000594699
ENSG00000067560.10	RHOA	0.422791	5.30054e-05	0.508575	0.215233	0.0772361	0.903889	0.279691	0.541623	0.36701	0.351123	0.732324	6.64676e-05	0.132408	0.527182	0.235392	0.403018	0.40238
ENSG00000067596.10	DHX8	0.00189597	0.79981	0.422795	0.601845	0.570911	0.489659	0.639201	1.0281	0.32352	0.443078	0.00115541	0.00132162	0.216349	0.0587	0.178893	0.000926436	0.321705
ENSG00000067606.15	PRKCZ	0.00686007	0.00382979	0.00490947	0.00518228	1.40555	2.16573	0.610848	0.00331795	0.00400563	0.238822	0.00446528	0.364649	0.00436381	0.00457493	0.00410059	0.00389343	1.26438
ENSG00000067646.11	ZFY	0.0113749	0.654225	0.00623155	1.08953	0.00531917	0.509693	0.00641336	1.43311	0.776325	0.175417	0.00695796	0.23267	1.16741	0.00702663	0.00646872	0.00558896	0.00533816
ENSG00000067704.9	IARS2	0.000978868	0.0675538	0.545814	0.184614	0.732351	0.502945	0.30663	1.42334	0.353079	0.296523	0.151279	0.2067	0.652943	0.000629873	0.293417	0.00048465	0.380648
ENSG00000067715.13	SYT1	0.00711898	0.00423421	0.213251	0.00511887	0.00332336	0.232583	0.648938	0.00292929	0.00371369	0.00566671	0.00428289	0.0049545	3.33482	0.00532857	0.003956	0.003384	1.61582
ENSG00000067798.13	NAV3	0.00772323	0.00438876	0.00525417	0.00529021	0.00355421	0.350033	0.0045113	1.57588	0.00407785	0.513651	0.00469333	0.3788	1.33972	0.00533564	0.00411159	0.283248	1.60913
ENSG00000067829.18	IDH3G	0.37797	0.000685182	0.000653362	0.121995	0.923789	0.421334	0.241745	0.180655	0.240472	0.300792	1.23263	0.052958	0.213559	0.325485	0.553373	0.303462	0.608352
ENSG00000067836.12	ROGDI	0.00391764	0.00222095	1.2154	0.215627	0.926609	1.3386	0.00231838	0.00185175	0.432514	0.00312211	0.00243718	0.0028122	0.329079	0.714538	0.348173	0.284414	0.276073
ENSG00000067840.12	PDZD4	0.00394358	0.181112	0.274367	0.00316835	2.35168	0.00253528	0.00249414	0.171473	0.00203854	0.00307435	0.00252828	0.104621	0.00243074	0.00273793	0.429237	0.00206912	2.56018
ENSG00000067900.7	ROCK1	0.000888639	0.787058	0.273514	0.273644	0.638426	0.466976	0.309766	0.82853	0.727833	0.360434	0.000540629	0.0181948	0.61113	0.000560966	0.105741	0.000436638	0.69626
ENSG00000067955.13	CBFB	0.00153265	0.693922	0.140891	0.301095	1.09399	0.59625	0.386254	0.551058	0.595647	0.189932	0.000947916	0.212872	0.000825204	0.546781	0.338042	0.384721	0.0651237
ENSG00000067992.12	PDK3	0.316897	0.83698	0.588865	0.00974796	0.00560822	0.00756972	0.00709496	0.457318	0.748754	0.00943732	0.00758317	0.00872316	1.78259	0.00754591	0.00728554	0.00585644	1.29124
ENSG00000068001.13	HYAL2	0.00237834	0.00130563	0.00133756	0.43128	0.64144	0.792341	0.116638	0.757598	0.171311	0.150863	0.604518	0.418256	0.150701	0.00153732	0.284605	0.694905	0.878806
ENSG00000068024.16	HDAC4	0.00712118	0.461972	0.597109	0.00595317	1.90777	1.17485	0.00418777	0.45656	0.223936	0.00583513	0.00439954	0.266773	0.230725	0.00450119	0.200531	0.00361594	0.543617
ENSG00000068028.17	RASSF1	0.00277482	1.68625	0.0512574	0.0670616	0.700357	1.06115	0.369581	0.00124597	0.451832	0.00222051	0.00180268	0.00205957	0.00147903	0.555826	0.189038	0.227153	0.728693
ENSG00000068078.17	FGFR3	0.0107801	0.00659208	0.56565	0.00976805	3.86972	0.0063213	0.0060988	0.00504124	0.102204	0.00903248	0.00666691	0.00808817	0.00616412	0.00683001	1.20356	0.27139	0.00522479
ENSG00000068079.7	IFI35	0.00165732	0.000872359	0.000837375	1.75771	0.000819614	0.470719	0.000880432	0.550253	0.536356	0.573707	0.000985942	0.481473	0.47798	0.00106003	0.346059	0.897699	0.000816864
ENSG00000068097.14	HEATR6	0.00413159	0.750213	0.120243	0.0032463	0.592601	0.86431	0.182483	1.42509	0.0980845	0.420049	0.00257886	0.169052	0.501106	0.00264677	0.177049	0.00205011	0.78476
ENSG00000068120.14	COASY	0.00159198	0.802596	0.187071	0.427937	0.744605	0.499392	0.000905585	0.305463	0.289578	0.194601	0.701378	0.00112925	0.00086251	0.433405	0.230874	0.5554	0.723094
ENSG00000068137.14	PLEKHH3	0.00716039	0.584845	0.786649	0.00552977	1.65753	0.245819	0.00420171	0.231718	0.22264	0.00541537	0.00431298	0.00512288	0.00387532	0.439023	0.264579	0.712412	0.918629
ENSG00000068305.17	MEF2A	0.00123369	1.19409	0.510853	0.000937872	0.151451	1.01921	0.143617	1.17884	0.67098	0.166349	0.000755222	0.058472	0.000716961	0.0959649	0.205306	0.121591	0.579542
ENSG00000068308.13	OTUD5	0.374443	0.800896	0.333381	0.41279	1.2861	0.502047	0.00101242	0.245665	0.474129	0.00142509	0.00112471	0.375019	0.00102631	0.315046	0.356015	0.16876	0.450991
ENSG00000068323.16	TFE3	0.149938	0.602012	0.0011945	0.583994	0.772021	0.507036	0.00123117	0.649592	0.717273	0.00169543	0.325804	0.232308	0.217657	0.00139014	0.601505	0.508728	0.226461
ENSG00000068354.15	TBC1D25	0.525774	0.678266	0.0044734	0.00593916	0.747372	0.640276	0.00425707	0.371678	0.00438715	0.551008	0.399487	0.300423	0.004461	0.407029	0.702516	0.253307	0.498765
ENSG00000068366.19	ACSL4	0.0006967	0.320066	0.193486	0.000504704	0.000315675	0.47715	0.110305	2.25938	1.15856	0.368471	0.000428829	0.926961	0.000439049	0.0484303	0.000395761	0.137546	0.0968132
ENSG00000068383.18	INPP5A	0.0136568	0.654153	0.855025	0.395738	1.47633	0.806996	0.0084757	0.00610734	0.107969	0.0104453	0.00880396	0.0101157	0.00943699	1.17235	0.322396	0.00709539	0.233828
ENSG00000068394.10	GPKOW	0.00262078	0.260644	0.00148609	0.370935	0.296922	0.752718	0.441851	0.24374	0.251602	0.0696968	0.808979	0.00185879	0.266809	0.82058	0.519508	0.368756	0.621098
ENSG00000068400.13	GRIPAP1	0.0517358	0.593108	0.221269	0.274072	1.23095	0.74003	0.0011636	0.206077	0.68518	0.00159265	0.176878	0.520811	0.00118032	0.111152	0.20177	0.363414	0.719468
ENSG00000068438.14	FTSJ1	0.239089	0.504227	0.0010882	0.146793	0.172498	0.349073	0.320565	0.477388	0.00099885	0.265315	0.912564	0.125883	0.22563	0.852955	0.289602	0.000953508	1.21524
ENSG00000068489.12	PRR11	0.00406906	0.0179404	0.0798289	0.110196	0.0019086	0.00290992	5.01872	0.00179696	0.0779718	0.0741859	0.00239818	0.13917	0.335851	0.00255018	0.00254299	0.00223938	0.225422
ENSG00000068615.16	REEP1	0.00722313	0.00410989	1.18173	0.00514577	1.43994	0.00456457	1.72518	0.682358	0.00371172	0.00539817	0.00443261	0.00494129	0.00391199	0.00493069	0.00434712	0.278112	0.739384
ENSG00000068650.18	ATP11A	0.00209996	0.00119706	0.218213	0.217248	0.88699	1.10068	0.164974	0.589232	0.765506	0.50947	0.00130947	0.00154855	0.00113149	0.630355	0.797356	0.00104978	0.211478
ENSG00000068654.15	POLR1A	0.258499	0.381861	0.208244	0.00272437	2.01281	0.369686	0.00193296	1.08271	0.00182418	0.118521	0.648409	0.286415	0.192872	0.00219328	0.372276	0.00166451	0.157102
ENSG00000068697.6	LAPTM4A	0.49652	0.568548	0.368175	0.375006	0.282385	0.000174309	0.138871	0.236981	0.727481	0.101549	0.000176016	0.604832	0.426939	0.587394	0.322492	0.862311	0.000146136
ENSG00000068724.15	TTC7A	0.00598258	0.614053	0.790741	0.622674	0.703388	0.210619	0.00378486	0.31406	0.989361	0.410105	0.00385813	0.469914	0.00321292	0.00382258	0.222204	0.728445	0.00332167
ENSG00000068745.14	IP6K2	0.000724266	0.870179	0.000401979	0.015827	0.617827	0.4153	0.414153	0.316427	0.237451	0.000560591	0.330032	0.000516582	0.533069	0.257837	0.753887	0.440106	0.895649
ENSG00000068784.12	SRBD1	0.00443091	0.395435	0.63386	0.00404714	0.660826	0.52802	0.67677	1.61319	0.259191	0.447586	0.00287513	0.00312689	0.845096	0.00304502	0.0173046	0.00225673	0.00259878
ENSG00000068796.16	KIF2A	0.000975658	0.843494	0.309554	0.0121266	0.225987	0.74224	0.796298	1.28087	0.159488	0.242901	0.153405	0.00068027	0.753794	0.116216	0.000555839	0.000491359	0.460848
ENSG00000068831.18	RASGRP2	0.0195437	0.0115247	0.773942	0.938671	1.65056	0.0112196	0.0121235	0.00913805	1.68876	0.0152006	0.0136279	0.0148429	0.0107862	0.0137069	0.0129083	0.890708	0.0111022
ENSG00000068878.14	PSME4	0.00151465	1.57827	0.408106	0.0247473	0.642139	0.979611	0.198539	0.844014	0.219719	0.337007	0.000930633	0.141126	0.202583	0.203955	0.000882318	0.000738029	0.316009
ENSG00000068885.14	IFT80	0.00356513	0.340028	0.888311	0.370909	0.939552	0.719011	0.380297	0.581927	0.12034	0.0028454	0.00224299	0.00260866	0.534353	0.87892	0.331033	0.00185545	0.00192797
ENSG00000068903.19	SIRT2	0.222791	0.000411209	0.210441	0.000516915	0.785906	1.73113	0.214061	0.000304857	0.0991163	0.229546	0.000428483	0.000534391	0.00041572	1.35265	0.451673	0.00036044	0.799665
ENSG00000068912.13	ERLEC1	0.278931	0.88209	0.244994	0.465378	0.000295338	0.502318	0.160862	0.647352	0.224912	0.2567	0.000391602	0.212749	0.732525	0.620005	0.146245	0.357305	0.366898
ENSG00000068971.13	PPP2R5B	0.00379119	0.943104	0.364463	0.123065	1.20762	0.520337	0.00210268	0.0016646	0.571414	0.00296122	0.00237839	0.290059	0.022742	0.473227	0.890737	0.546661	0.133389
ENSG00000068976.13	PYGM	0.0831723	2.76567	0.182784	0.0613556	0.0460441	0.051732	0.0509706	1.19874	0.0580529	0.288049	0.0523506	0.0571355	0.0470836	0.321361	0.735149	0.0480566	0.0440644
ENSG00000069011.15	PITX1	0.0070484	0.00401654	0.172383	0.00494327	1.97089	0.00395236	0.0102421	0.0033841	0.016688	0.0055937	1.41623	0.00502512	0.00398929	0.00447136	0.506781	0.00388483	1.95993
ENSG00000069020.18	MAST4	0.00586399	0.849048	0.682086	0.2642	0.00271685	0.921863	0.247109	0.907496	0.00355023	0.00471403	0.00341469	0.480201	1.09681	0.290654	0.0037862	0.333202	0.00286878
ENSG00000069122.18	ADGRF5	0.0215209	0.0130987	0.012436	5.82428	0.01052	0.0131272	0.0137281	0.0134838	0.0122915	0.0172739	0.0139003	0.0683364	0.0125767	0.01441	0.0141991	0.0115469	0.0113227
ENSG00000069188.16	SDK2	0.0236821	1.42979	0.0153045	0.0193412	1.98559	0.0146223	0.0154777	0.0117054	0.0128402	0.0184993	0.015759	0.019044	0.269535	1.21541	0.0153307	1.00211	0.0138701
ENSG00000069248.11	NUP133	0.00332478	0.631155	0.271767	0.0700589	1.26277	0.522558	0.491017	1.03805	0.0901733	0.28534	0.00200241	0.164752	0.272567	0.426815	0.276953	0.00158967	0.288861
ENSG00000069275.12	NUCKS1	0.000142175	0.783085	7.64047e-05	0.382611	0.49614	0.844531	1.19208	0.825446	0.144369	0.136229	0.476368	0.0536577	0.506803	8.84288e-05	0.0399777	7.05565e-05	0.218311
ENSG00000069329.15	VPS35	0.19179	0.421778	0.453686	0.256017	0.224304	0.474608	0.531626	1.06452	0.267346	0.477895	0.000305868	0.000355625	0.854931	0.438914	0.118355	0.168114	0.155415
ENSG00000069345.11	DNAJA2	0.000898876	0.855575	0.18121	0.240987	0.4682	0.549207	0.212706	0.818963	0.266958	0.193074	0.477121	0.000633858	0.457325	1.01198	0.239104	0.125535	0.000459592
ENSG00000069399.12	BCL3	0.00300729	0.298185	0.00175434	1.20129	0.428998	0.00174259	0.101767	0.179222	1.05509	0.0022621	0.650407	0.892198	0.380998	0.00189359	0.462555	0.00151965	0.436896
ENSG00000069424.14	KCNAB2	0.00571754	0.00324588	0.96788	0.00414583	0.345802	0.00403146	0.133511	0.214097	3.28402	0.684346	0.0036837	0.00407187	0.00289884	0.0043668	0.00358543	0.151864	0.282308
ENSG00000069431.10	ABCC9	0.0617212	0.0368766	0.0330098	0.607444	0.0274171	0.0346907	0.0328682	0.521851	0.0322064	0.0433454	0.0370306	0.0425855	2.38951	0.038418	0.0335755	2.09346	0.028713
ENSG00000069482.6	GAL	0.000447852	0.000250103	0.000271402	0.000316293	0.00019497	0.000244039	0.15544	0.375803	0.00021973	0.000328649	0.000275563	0.000358389	0.000224902	0.000282803	0.000230484	3.1051	2.45997
ENSG00000069493.14	CLEC2D	0.0109207	0.646247	0.00685387	1.11346	0.88783	0.00679932	0.712983	0.00492066	0.629195	0.00898568	0.00733155	0.127807	0.275032	0.00762401	0.237386	0.248102	1.16763
ENSG00000069509.5	FUNDC1	0.216487	0.000987518	0.00097809	0.339533	0.252143	0.683083	0.533995	0.587632	0.0658524	0.182971	0.984781	0.0617071	0.634218	0.745436	0.131035	0.359216	0.319815
ENSG00000069535.13	MAOB	0.00470658	0.00282706	0.748625	0.00407947	0.549257	0.00319546	0.153487	0.274569	0.00248829	0.00386634	0.00301143	0.788	0.250976	0.00320362	0.288027	3.01676	0.00253739
ENSG00000069667.15	RORA	0.00774593	1.87022	0.00451153	0.673862	0.00361993	0.181539	0.00451152	0.923973	0.00396894	0.00576531	0.00465143	0.544493	0.584945	0.0049501	0.650334	0.00385077	0.626469
ENSG00000069696.6	DRD4	0.0783423	1.67635	0.0451415	0.066217	0.0411149	0.0462015	0.0550186	0.0349997	0.063718	0.0603205	0.0494951	0.0837002	0.401574	0.0507907	3.23813	0.0383273	0.0631916
ENSG00000069702.10	TGFBR3	0.0302207	2.44031	2.46125	0.0245881	0.0138969	0.0166323	0.016654	0.0139842	0.0163462	0.117589	0.019574	0.0218749	0.0175309	0.0201565	0.0165086	0.297725	0.552719
ENSG00000069812.11	HES2	0.0427226	1.34336	2.00158	0.0330681	0.0223773	0.312008	0.0253868	0.0201885	0.0244383	0.0345933	0.0281396	0.0308486	0.353195	1.4366	0.341465	0.0232081	0.0228853
ENSG00000069849.10	ATP1B3	0.352431	0.221067	0.218335	0.000252183	0.330197	0.864378	0.247552	0.285857	1.01063	0.0401892	0.319835	0.202596	0.368671	0.245729	0.000195838	0.133799	1.25826
ENSG00000069869.15	NEDD4	0.00394066	0.646768	0.290328	0.00332006	0.00194324	0.637898	0.128435	1.79426	0.00215907	0.0996835	0.00253953	0.0028799	0.488707	0.00260316	0.280019	0.399963	1.31425
ENSG00000069943.9	PIGB	0.0138025	0.00774073	0.00720843	0.591004	0.00660639	0.599564	0.155992	0.664995	0.696635	0.712261	0.00879047	0.518475	0.00746189	0.00842389	0.572631	0.54456	0.982794
ENSG00000069956.11	MAPK6	0.376473	1.35593	0.000849937	0.208891	0.238094	0.788355	0.114574	0.81705	0.257716	0.310757	0.000917276	0.280063	0.000788157	0.000951842	0.518722	0.339162	0.49059
ENSG00000069966.18	GNB5	0.00562128	0.697595	0.460971	0.779781	0.615059	0.517664	1.22312	0.485861	0.00299461	0.00435653	0.00333536	0.00387389	0.00378319	0.00369461	0.291587	0.540442	0.459858
ENSG00000069974.15	RAB27A	0.00424054	0.155665	0.00234644	0.206644	0.00195961	0.218101	0.610051	0.8375	1.95358	0.00322836	0.00260855	0.690166	0.365077	0.00267018	0.138064	0.705423	0.202358
ENSG00000069998.12	CECR5	0.001759	0.000998583	0.178241	0.00127384	1.05124	0.307414	0.305772	0.000759432	0.121512	0.305111	1.27543	0.00118316	0.0530027	0.597456	0.740241	0.00086714	1.15761
ENSG00000070010.18	UFD1L	0.304818	0.184256	0.168369	0.000570219	0.271498	0.735185	0.602563	0.00033512	0.208475	0.325396	0.714354	0.0209631	0.151608	1.71576	0.186633	0.000379305	0.508782
ENSG00000070018.8	LRP6	0.00489953	0.658559	0.356149	0.00383614	1.29475	0.404845	0.556123	0.00316198	0.0772481	0.0038848	0.00298513	0.38198	0.660675	0.00323231	0.147	0.00241126	1.53789
ENSG00000070047.11	PHRF1	0.00308331	1.0519	0.534353	0.264729	1.49171	0.756159	0.00177724	0.595833	0.624953	0.128934	0.00198009	0.00229339	0.00170552	0.0020235	0.513359	0.00155509	0.123414
ENSG00000070061.14	IKBKAP	0.00266107	0.491394	0.495415	0.00200979	1.25627	0.639028	0.00154622	0.935555	0.0842694	0.242506	0.00163228	0.336083	0.119905	0.530881	0.26356	0.0341979	0.662886
ENSG00000070081.15	NUCB2	0.665315	0.905398	0.245769	0.263564	0.000295019	0.158043	0.644195	0.179172	0.000336947	0.234467	0.000402494	0.214317	1.3811	0.655376	0.131238	0.420626	0.000335379
ENSG00000070087.13	PFN2	0.000445174	0.000251474	0.0688038	0.000340636	0.982275	0.620822	0.435402	0.886991	0.000228552	0.000335452	0.662997	0.163886	0.228326	0.309948	0.186092	0.907137	0.645686
ENSG00000070159.13	PTPN3	0.0629847	0.042	2.06935	0.0551396	0.0426501	0.289388	0.0439556	0.325256	0.0370584	0.0541122	0.0428854	0.0537196	1.09339	0.0459957	0.0406725	1.75201	0.0428635
ENSG00000070182.17	SPTB	0.0909896	0.0724424	2.69752	0.0748172	0.914738	0.0593817	0.661314	0.0464065	0.0566302	0.0773618	0.0642578	0.0680451	0.0577365	0.0678476	0.0643663	0.0678087	0.947939
ENSG00000070190.12	DAPP1	0.0335125	0.0190585	0.0222444	0.0247114	0.016578	0.019014	0.150778	0.0145492	5.29276	0.0268658	0.0212703	0.0244818	0.11987	0.0222238	0.0202884	0.248367	0.0205139
ENSG00000070214.15	SLC44A1	0.000538647	0.000309904	0.329426	0.434177	0.298025	2.17456	0.124173	0.616622	0.121639	0.0413396	0.000334734	0.0739644	0.530433	0.000347427	0.163339	0.371073	0.819655
ENSG00000070269.13	TMEM260	0.00635506	0.342103	0.327112	0.382658	1.17117	1.02616	0.176143	0.369742	0.479555	0.00512815	0.00394655	0.00455703	0.552597	0.00434363	0.56634	0.00338686	0.678221
ENSG00000070366.13	SMG6	0.0022344	0.50526	0.32799	0.467866	0.838622	1.32023	0.00125992	0.702252	0.240514	0.0016984	0.00136747	0.327518	0.155706	0.342041	0.752479	0.00109952	0.111697
ENSG00000070367.15	EXOC5	0.000953969	0.777777	0.158272	0.313093	0.429137	0.9552	0.417247	0.804985	0.224429	0.328379	0.000579893	0.0223528	0.679548	0.000609752	0.30801	0.000455768	0.678901
ENSG00000070371.15	CLTCL1	0.0322456	0.0160857	1.07673	0.0207602	1.6564	0.0192521	0.017206	0.0116663	0.074178	0.0206905	0.0179347	0.0189753	1.57582	0.386097	0.0172098	0.241375	0.89519
ENSG00000070388.11	FGF22	0.147418	0.924617	1.91325	0.121975	0.690069	1.07161	0.109871	0.0846672	0.11147	0.126205	0.113843	0.117351	0.10136	0.123182	0.103987	0.0941031	0.121774
ENSG00000070404.9	FSTL3	0.00568363	0.00323221	0.0794341	0.351532	0.383507	0.800522	0.00308748	0.808532	0.160179	0.0043617	0.00348312	0.824678	0.00289986	0.00368485	0.300279	2.05942	0.305069
ENSG00000070413.18	DGCR2	0.00274735	0.305541	0.50116	0.00207131	2.31075	0.67625	0.00156254	0.292754	0.53011	0.00211134	0.00170676	0.112555	0.477189	0.00179097	0.442576	0.0872283	0.351689
ENSG00000070423.17	RNF126	0.0022881	0.748991	0.664285	0.00169908	1.2851	0.389639	0.00135315	0.351661	0.18927	0.111143	0.659831	0.00169881	0.00120508	0.421065	0.560821	0.0418673	0.667909
ENSG00000070444.14	MNT	0.286574	1.27397	0.36421	0.307093	1.13434	0.582582	0.00332793	0.00259471	0.627618	0.00476936	0.00370055	0.267489	0.00361674	0.00375936	0.475188	0.197767	0.560954
ENSG00000070476.14	ZXDC	0.32252	0.305242	0.634055	0.00482549	1.66743	0.335432	0.615271	0.913887	0.358575	0.36612	0.552217	0.00488823	0.00370225	0.00441383	0.00392587	0.00337211	0.00361875
ENSG00000070495.14	JMJD6	0.0295637	1.91355	0.190802	0.223731	0.000490744	0.342169	0.000601562	0.0435283	0.762116	0.000809923	0.754145	0.34359	0.000595527	0.518643	0.337763	0.0835221	0.554307
ENSG00000070501.11	POLB	0.00204289	0.691911	0.648008	0.0347171	0.449447	0.280915	0.267951	0.355466	0.343481	0.00153879	0.651543	0.125208	0.103824	2.01218	0.129533	0.00101248	0.00107087
ENSG00000070540.12	WIPI1	0.356647	1.02892	0.136943	0.103718	0.00115857	0.00169462	0.00137662	0.00106705	2.76979	0.00199326	0.00153387	0.425132	0.361989	0.23572	0.10952	0.423494	0.139106
ENSG00000070601.9	FRMPD1	0.109281	0.0705532	0.0819362	1.47588	1.821	0.521896	0.0697695	0.054172	0.228895	0.0894321	0.0734385	0.592441	0.0638445	0.0816267	0.63133	0.0603648	0.061765
ENSG00000070610.14	GBA2	0.10892	0.389017	0.559308	0.647178	1.91042	0.414799	0.00135591	0.303516	0.401804	0.00182409	0.00144894	0.257804	0.00125462	0.0015407	0.594182	0.292864	0.212591
ENSG00000070614.14	NDST1	0.002913	0.21308	0.00156073	0.292701	1.73136	1.36369	0.00169609	0.469876	0.501212	0.00229745	0.182165	0.3437	0.00191087	0.00182291	0.324486	0.219955	0.445368
ENSG00000070669.16	ASNS	0.0742262	2.75064	0.10679	0.00104879	0.817619	0.420589	0.109725	0.000601279	0.000774608	0.00113935	0.000878638	0.00101389	0.00071428	0.493279	0.429031	0.223099	0.66873
ENSG00000070718.11	AP3M2	0.00431372	0.744443	0.338354	0.00361504	0.561517	0.557048	0.819199	0.552668	0.113034	0.00356504	0.00262296	0.129151	0.00240762	1.02573	0.00252693	0.321463	0.918017
ENSG00000070731.9	ST6GALNAC2	0.00691764	1.23822	0.223415	0.00532327	0.00328455	0.0039476	0.506333	0.929588	1.09751	0.00520869	0.540233	0.00472832	0.538633	0.441202	0.00431466	0.00342641	0.547186
ENSG00000070756.13	PABPC1	7.88535e-05	0.57254	0.302971	0.00903119	3.54187e-05	0.0422659	0.631518	0.587298	0.831123	6.19743e-05	1.33612	0.0483468	0.550819	0.319465	4.62519e-05	3.8618e-05	0.868235
ENSG00000070759.16	TESK2	0.0215809	0.684288	0.881926	0.0155668	0.0109614	2.74586	0.0143197	0.0100642	1.472	0.0173824	0.0136055	0.0168036	0.0132806	0.0155004	0.0123995	0.1423	0.0104058
ENSG00000070761.7	CFAP20	0.00152732	0.635047	0.439545	0.221595	0.602873	0.371648	0.789167	0.200175	0.0603115	0.0330411	0.000926558	0.00104952	0.410833	1.79345	0.257209	0.280731	0.000765094
ENSG00000070770.8	CSNK2A2	0.137381	1.10464	0.500725	0.162684	1.32292	0.226519	0.190727	0.688395	0.296521	0.119755	0.425148	0.048029	0.160298	0.35103	0.309701	0.00101043	0.0543588
ENSG00000070778.12	PTPN21	0.0100153	0.659892	0.281372	0.651375	1.76773	0.53622	0.00617163	0.635456	0.00529553	0.00779565	0.884354	0.222904	0.193365	0.00647222	0.00575451	0.00487472	0.220223
ENSG00000070785.16	EIF2B3	0.000924463	0.133631	0.513287	0.200368	0.4994	0.371768	0.411559	0.74764	0.000483692	0.355919	1.23786	0.000628864	0.403278	0.838182	0.137916	0.0966646	0.150427
ENSG00000070808.15	CAMK2A	0.0158824	0.0103142	0.397275	2.03042	0.00817082	0.0100065	0.0101312	0.00737427	0.00870116	0.0126561	0.0102864	0.0122733	0.00916861	0.0110902	0.0626418	0.00825498	3.47395
ENSG00000070814.17	TCOF1	0.00106066	0.372517	0.0951332	0.395871	0.708892	0.625721	0.686623	0.893605	0.161097	0.210357	0.644302	0.000734933	0.335472	0.000671227	0.00061726	0.000517481	0.966731
ENSG00000070831.15	CDC42	0.105733	0.345596	0.296485	0.142359	0.202157	0.785642	0.313235	0.682893	0.48165	0.58259	0.242635	0.0954799	0.517988	0.469515	0.219777	0.268504	0.347748
ENSG00000070882.12	OSBPL3	0.00220763	0.502522	0.451021	0.00172124	0.56707	0.00124972	0.314285	1.31781	0.319082	0.345756	0.00138505	0.00159591	0.498579	0.156403	0.855735	0.762228	0.00117681
ENSG00000070950.9	RAD18	0.00467457	0.436716	0.518216	0.00341851	0.1963	0.198973	2.79738	1.29534	0.121321	0.00362123	0.00291913	0.00324332	0.506939	0.00303163	0.00274024	0.00235527	0.00246519
ENSG00000070961.15	ATP2B1	0.000701335	0.447122	0.40261	0.00053645	0.694954	0.110546	0.168577	0.98466	0.953548	0.000554578	0.000435838	0.480142	1.12253	0.295852	0.15072	0.000345091	0.28611
ENSG00000071051.13	NCK2	0.284068	0.526743	0.591095	0.520951	1.27919	0.0027313	0.00237785	0.356545	0.627366	0.00324595	0.00248394	0.542143	0.00238468	0.00258281	0.405183	0.271551	0.679058
ENSG00000071054.16	MAP4K4	0.000450528	0.656711	0.263046	0.203556	0.940082	0.80434	0.212772	1.40163	0.075375	0.119444	0.07865	0.577178	0.354204	0.000286958	0.171986	0.0386325	0.201622
ENSG00000071073.12	MGAT4A	0.00432716	0.423304	0.798071	0.157023	0.672384	0.426715	0.00255805	0.245768	3.13418	0.00343728	0.00263922	0.00300368	0.00233114	0.00306931	0.00252533	0.00216571	0.216174
ENSG00000071082.10	RPL31	0.140253	0.157204	0.235145	0.350212	0.000499809	0.189263	0.247299	0.281547	0.252323	0.130994	2.67639	2.9523e-05	0.308629	0.516079	0.158471	0.163336	0.292321
ENSG00000071127.16	WDR1	0.0465261	0.170492	0.288185	0.379007	1.13663	0.464632	0.000244133	0.476537	0.451409	0.661757	0.675572	0.0870703	0.000234208	0.416932	0.500941	0.343581	0.00021807
ENSG00000071189.21	SNX13	0.0017338	0.482507	0.177319	0.00131347	0.709553	0.369451	0.142287	1.30165	0.413549	0.348099	0.00108381	0.0734182	0.46534	0.426685	0.266381	0.000883234	0.918618
ENSG00000071205.11	ARHGAP10	0.386273	0.61183	0.430011	0.00480429	0.00305549	0.00352439	0.34724	0.407435	0.980967	1.05391	0.00383502	0.00427753	1.18445	0.00396026	0.00383208	0.124101	0.546023
ENSG00000071242.11	RPS6KA2	0.498437	0.515778	0.586573	0.182811	0.462618	1.81538	0.00119722	0.000970235	0.475979	0.00165497	0.00126918	0.00150316	0.388972	0.389981	0.189726	0.00109563	0.585898
ENSG00000071243.15	ING3	0.00288433	1.11468	0.282243	0.152501	0.510347	0.252246	0.691242	0.958789	0.363534	0.00218822	0.00177045	0.00202087	0.524157	0.876771	0.361545	0.00140122	0.00146743
ENSG00000071246.10	VASH1	0.00619009	0.0036208	0.291728	0.00603428	2.25149	0.0971902	0.00386022	0.00301004	0.71842	0.469191	0.0039492	0.00482968	0.00358284	0.00410174	0.712225	0.00329775	1.51678
ENSG00000071282.11	LMCD1	0.000881633	0.000473409	0.629752	0.000611808	0.000391771	1.19835	0.0866645	2.34355	0.000472116	0.0303763	0.000530738	0.000567436	0.000441363	0.202344	0.000502145	1.60358	0.000444278
ENSG00000071462.11	WBSCR22	0.0362695	0.0889226	0.30104	0.00425546	0.375435	0.147787	0.291851	0.549934	0.0216149	0.136299	1.44878	0.000224519	0.110806	1.49456	0.066328	0.488867	0.537009
ENSG00000071537.13	SEL1L	0.00093126	1.85803	0.215495	0.19194	0.379742	0.61188	0.000526476	0.287576	0.74539	0.800689	0.000562749	0.2129	0.33229	0.000599416	0.200779	0.000459498	0.260142
ENSG00000071539.13	TRIP13	0.00511006	0.0572808	0.00312191	0.00399784	0.00270938	0.00300371	5.19544	0.424522	0.058435	0.00430874	0.0032801	0.00374973	0.00285884	0.00325162	0.00312133	0.00255017	0.322852
ENSG00000071553.16	ATP6AP1	0.658934	0.000285099	0.138535	0.119963	0.939653	0.440707	0.000288559	0.0254673	0.758676	0.381005	0.208652	0.333788	0.238156	0.373905	0.556661	0.308572	0.616716
ENSG00000071564.14	TCF3	0.00149666	0.468355	0.250058	0.00116864	2.04086	0.174881	0.255077	0.355978	0.102665	0.00112713	0.847831	0.0824417	0.294166	0.00095269	0.824024	0.000728011	0.398076
ENSG00000071575.11	TRIB2	0.000883278	0.0676531	0.000489645	1.21653	1.74048	0.000507875	0.363985	0.207446	0.000457246	0.000685344	0.000553747	0.294665	0.551748	0.000571386	1.07882	0.000436866	0.574015
ENSG00000071626.16	DAZAP1	0.00133841	0.771841	0.200394	0.0225759	1.39548	0.271698	0.255645	0.221961	0.260267	0.335187	1.121	0.316949	0.000712825	0.0489581	0.391509	0.154738	0.329646
ENSG00000071655.17	MBD3	0.00148226	0.174299	0.000836886	0.00111676	2.87955	0.277317	0.000842187	0.311433	0.375557	0.00116332	0.592819	0.169594	0.167347	0.000930698	0.598918	0.114604	0.432082
ENSG00000071794.15	HLTF	0.00143569	0.000785176	1.09684	0.00102409	0.196999	0.448232	0.837008	1.17967	0.100252	0.119985	0.000835702	0.000970452	1.12775	0.597667	0.000795548	0.000679054	0.38897
ENSG00000071859.14	FAM50A	0.683132	0.000297531	0.368304	0.129791	1.46155	0.485239	0.00030163	0.000352962	0.249488	0.331218	1.03827	0.000378872	0.000278569	0.173481	0.151729	0.358157	0.667992
ENSG00000071889.16	FAM3A	0.00234607	0.0835757	0.127641	0.179838	1.26882	0.749052	0.00134318	0.532577	0.326082	0.00187551	0.820097	0.143566	0.430553	0.00151796	0.185364	0.457379	0.788195
ENSG00000071894.14	CPSF1	0.00286207	0.104742	0.221029	0.00216973	1.54777	0.268421	0.131723	0.261234	0.307272	0.282332	0.0286371	0.104618	0.356249	0.00182683	0.32239	0.00141538	2.15509
ENSG00000071909.18	MYO3B	0.115533	0.0859618	1.34838	0.101121	1.13972	0.555121	0.11529	0.0629465	0.0730582	0.0970618	0.0829831	0.0977778	0.0749045	0.891532	1.0961	0.0700177	0.0769142
ENSG00000071967.11	CYBRD1	0.520449	0.417252	0.293874	0.436422	0.00140675	0.780454	0.135954	0.0798999	0.562666	0.00235565	0.00186816	0.462125	1.34603	0.00196959	0.268002	0.584237	0.204809
ENSG00000071991.8	CDH19	0.00647365	0.0040214	0.00362035	0.00509004	0.00314885	4.1713	0.00400946	0.00275023	0.0034236	0.00524078	0.00406465	0.00446271	0.00358323	0.00439286	0.00397279	0.00312093	1.86677
ENSG00000071994.10	PDCD2	0.348943	0.486625	0.160672	0.037407	0.736044	0.154272	0.21902	1.02684	0.000641959	0.256486	1.56106	0.0654237	0.000666002	0.37291	0.197347	0.296053	0.179495
ENSG00000072041.16	SLC6A15	0.0118644	0.00694426	0.00640697	0.00855614	0.00560261	5.74154	0.179021	0.00579761	0.00630009	0.0751019	0.00795946	0.0092125	0.00629016	0.00931356	0.00706581	0.00605102	0.00598601
ENSG00000072042.12	RDH11	0.213227	0.455343	0.196814	0.315982	0.524337	1.14992	0.182572	0.337261	0.577723	0.106972	0.000466644	0.100312	0.651479	0.157121	0.47605	0.000378753	0.653989
ENSG00000072062.13	PRKACA	0.134653	0.0348075	0.928098	0.322876	1.05504	0.370273	0.262971	0.436626	0.315785	0.327875	0.000922428	0.386904	0.00929692	0.388775	0.344656	0.429498	0.350835
ENSG00000072071.16	ADGRL1	0.0997971	0.175096	0.835569	0.00285135	2.654	0.193918	0.00227719	0.203524	0.00205658	0.00289202	0.00245185	0.00285569	0.301137	0.0025959	0.555501	0.00197611	1.06121
ENSG00000072110.13	ACTN1	0.000356846	0.0511329	0.000194248	0.000297462	0.612894	0.000197904	0.000202444	1.18203	0.20378	0.165205	0.541175	0.350851	1.18889	0.000220603	0.487097	0.961552	0.353893
ENSG00000072121.15	ZFYVE26	1.45153	0.322568	0.00318851	0.305887	1.21721	0.643211	0.00290857	0.00242833	0.492002	0.337754	0.00327554	0.57503	0.00355449	0.00358035	0.270492	0.00264458	0.462333
ENSG00000072133.10	RPS6KA6	0.0556832	0.0333463	0.0314116	0.0408817	1.43389	1.78099	0.0373037	0.0267243	0.239517	0.0491132	0.0380019	0.0380013	0.0320227	0.0373504	0.0357837	0.0283147	2.1565
ENSG00000072134.15	EPN2	0.000934209	0.262419	0.524133	0.358713	1.03324	1.17346	0.000524435	0.730103	0.000500539	0.000754349	0.000553398	0.000625742	0.573498	0.35484	0.27017	0.407137	0.408328
ENSG00000072135.12	PTPN18	0.837992	0.0977978	0.207438	0.341436	0.976818	0.30102	0.420207	0.313716	0.806971	1.01111	0.00293339	0.00342224	0.189844	0.00302398	0.00279094	0.353791	0.229332
ENSG00000072163.18	LIMS2	0.035393	0.0233665	0.487833	0.0332741	0.0196264	0.021689	0.0244804	0.0178332	0.0195932	0.0282566	0.0242035	0.0279944	1.16898	0.0246168	0.130204	1.5358	2.47357
ENSG00000072182.12	ASIC4	0.0118811	0.00683565	0.00654863	0.00923453	2.42156	0.00691378	0.00745123	0.00506557	0.00640797	0.00911913	0.00727959	0.00828793	0.00636368	0.00759993	1.98069	0.00577599	1.59198
ENSG00000072195.14	SPEG	0.00290099	0.502292	0.00164788	0.00249362	2.58547	0.00165564	0.00169305	0.79062	0.00156031	0.00231136	0.00189228	0.541821	0.178272	0.00189927	0.849649	0.516645	0.116951
ENSG00000072201.13	LNX1	0.0152519	0.00911775	0.00885296	0.0134152	0.930266	0.00960792	0.923124	0.697902	0.0665471	0.278263	0.00952455	0.0128866	0.00902137	0.0100097	1.73645	1.3606	0.00796731
ENSG00000072210.18	ALDH3A2	0.546875	0.000502364	0.827845	0.000709914	0.52618	0.843111	0.212364	0.422156	0.000453686	0.213502	0.000531705	0.000630555	0.775586	1.0912	0.190708	0.244188	0.203391
ENSG00000072274.12	TFRC	0.000715347	0.539699	0.259148	0.000511765	0.477095	0.222053	0.000406157	0.469715	2.93926	0.000556267	0.131721	0.2023	0.553941	0.119648	0.0718692	0.000351849	0.110958
ENSG00000072310.16	SREBF1	0.00565846	0.778621	0.351138	0.234798	0.00278262	1.38834	0.00310254	0.177449	1.28749	0.00451838	0.00348831	0.297461	0.00437283	0.00356325	0.274939	0.682445	0.59941
ENSG00000072364.12	AFF4	0.000777179	1.48194	0.297524	0.000602389	0.553809	0.696827	0.171193	1.2021	0.225635	0.13648	0.000480688	0.107033	0.260784	0.119841	0.342772	0.000390918	0.501749
ENSG00000072401.14	UBE2D1	0.00276823	0.733928	0.251159	0.0452828	0.330198	1.45999	0.279285	0.483496	1.1023	0.00217579	0.618011	0.0936415	0.281044	0.411954	0.00169374	0.00139317	0.00146724
ENSG00000072415.8	MPP5	0.00209092	0.776585	0.189179	0.41002	0.535275	1.05945	0.0644581	0.935787	0.157705	0.361351	0.00130927	0.00152482	0.555734	0.225439	0.205632	0.00105089	0.61725
ENSG00000072422.16	RHOBTB1	0.0118706	0.548004	0.00730195	0.163315	1.39415	0.893272	0.00716223	0.417442	1.08476	0.440227	0.00725627	0.00841826	0.564244	0.00756033	0.00702903	0.00587505	0.531218
ENSG00000072501.17	SMC1A	0.000929472	0.27164	0.000531874	0.000699286	0.655661	0.46941	1.47442	0.555692	0.204285	0.448138	0.33887	0.117191	0.23686	0.000589331	0.129529	0.0943151	1.10117
ENSG00000072506.12	HSD17B10	0.000467822	0.000254141	0.244909	0.0314567	0.530862	0.283525	0.311087	0.401193	0.0150164	0.164674	1.88598	0.00033179	0.0782786	0.76067	0.127833	0.505979	0.757452
ENSG00000072518.20	MARK2	0.00269676	0.608679	0.472578	0.249253	0.827422	0.690148	0.339361	1.03464	0.569933	0.00357687	0.00167515	0.279551	0.232181	0.00174013	0.466547	0.255555	0.0642583
ENSG00000072571.19	HMMR	0.0114301	0.166662	0.0057168	0.00634306	0.00409032	0.00494227	5.51256	0.167122	0.0514773	0.132611	0.00536901	0.0059434	0.0051706	0.00587641	0.00489529	0.00464775	0.00443842
ENSG00000072609.17	CHFR	0.00297331	0.888386	0.00164007	0.00228454	1.30114	0.422236	0.00169759	0.499036	0.62481	0.80217	0.152408	0.174191	0.00166565	0.134613	0.649439	0.121039	0.320046
ENSG00000072682.18	P4HA2	0.00440489	0.787154	0.228879	0.00114519	0.000696813	0.328611	0.000862054	0.519615	0.0436917	0.186044	0.000968255	0.891675	0.00115962	0.199544	0.00109255	0.907726	1.99662
ENSG00000072694.19	FCGR2B	0.0233026	0.0127268	0.0135991	0.29232	0.0104706	0.0142512	0.247574	0.00977873	5.18217	0.0173422	0.0136812	0.0160575	0.0142373	0.0147262	0.0145222	0.190106	0.0112477
ENSG00000072736.18	NFATC3	0.00382465	0.926835	0.456153	0.124206	1.35475	0.447884	0.499185	0.679741	0.531171	0.0249332	0.00231829	0.00274849	0.240735	0.38346	0.417934	0.00191117	0.00192823
ENSG00000072756.16	TRNT1	0.317074	0.751419	0.163726	0.231649	0.00131104	1.06756	0.271737	0.723079	0.00151857	0.399083	0.460815	0.00202539	0.798626	0.407803	0.00170378	0.00139383	0.499267
ENSG00000072778.19	ACADVL	0.128353	0.166759	0.15895	0.219314	0.792136	0.439366	0.0235537	0.269497	0.8271	0.583028	0.000277853	0.242898	0.397988	0.243392	0.393444	0.406557	0.807352
ENSG00000072786.12	STK10	0.00374292	0.22361	0.194692	0.119775	0.924919	0.360022	0.0021327	0.561898	1.48556	0.256055	0.00233006	0.399733	0.172902	0.00240166	0.201228	0.163397	1.02531
ENSG00000072803.17	FBXW11	0.220769	0.665099	0.387859	0.00100854	0.796722	0.825471	0.274303	0.733489	0.220985	0.0894194	0.000805317	0.0387612	0.412563	0.22596	0.45139	0.208469	0.546829
ENSG00000072818.11	ACAP1	0.00579319	0.572992	0.435331	0.00440744	0.00286656	0.00370537	0.00342322	0.799778	0.558348	0.00440772	1.24877	0.515524	1.21903	0.00379305	0.00316166	0.715042	0.00319003
ENSG00000072832.14	CRMP1	0.00165697	0.0742195	0.133875	0.00132328	2.74427	0.00105885	0.430207	0.205901	0.000860552	0.0013308	0.0010794	0.00124245	0.00094913	0.190197	0.77898	0.294926	1.23779
ENSG00000072840.12	EVC	0.033583	0.0208501	0.455379	0.846158	0.48007	0.0195785	0.0206298	0.875174	0.0178695	0.0258087	0.0211271	0.0251338	0.525243	0.0223524	0.0206313	0.944009	1.74342
ENSG00000072849.10	DERL2	0.00109795	1.07269	0.0719411	0.0659977	0.342761	0.405158	0.123336	0.365638	0.341186	0.567306	0.866309	0.10873	0.222536	0.468366	0.206454	0.480969	0.389439
ENSG00000072858.10	SIDT1	0.0586761	0.29149	0.0368048	0.0438556	0.0350512	0.0373439	0.0432891	3.03419	1.1567	0.0476044	0.0410929	0.0430721	0.0343024	0.0395724	0.273733	0.842706	0.0348475
ENSG00000072864.12	NDE1	0.00847262	0.935111	0.275653	0.354289	0.00421874	0.62096	1.05039	0.429099	0.50264	0.0262061	0.00540969	0.164668	0.620527	0.681694	0.41069	0.00465522	0.00466085
ENSG00000072952.18	MRVI1	0.0527001	0.028962	0.0287874	0.634657	0.0253065	0.0412342	0.0277196	1.05965	0.0275717	0.387423	0.0307553	0.0331724	1.01345	0.0314585	0.0266565	2.62229	0.0240987
ENSG00000072954.6	TMEM38A	0.00814058	0.00511204	0.941463	0.0194853	0.902037	0.00540949	0.00478046	0.457302	0.00417367	0.00612758	0.00536721	0.0058385	1.09802	1.18264	0.00487676	1.06105	0.387527
ENSG00000072958.8	AP1M1	0.00133247	0.287315	0.105959	0.0183156	1.20311	0.486422	0.375182	0.546689	0.162194	0.222938	0.730964	0.147698	0.145368	0.32166	0.328175	0.189882	0.826695
ENSG00000073008.14	PVR	0.244424	0.502152	0.226054	0.00197065	0.975953	0.341433	0.00146955	1.28893	0.0014157	0.319483	1.12011	0.11076	0.56321	0.00165098	0.398217	0.00130278	0.00127369
ENSG00000073050.11	XRCC1	0.201705	0.120935	0.0778734	0.446416	0.89147	0.407244	1.20141	0.000703921	0.503396	0.00127241	0.656538	0.00114129	0.246792	0.417579	0.554351	0.148069	0.222987
ENSG00000073060.15	SCARB1	0.503467	0.154384	0.444778	0.00268008	0.667609	0.00232629	0.00199087	0.292017	0.785485	0.00274711	0.310512	0.961893	0.566068	0.122897	0.24809	0.0718738	0.960924
ENSG00000073111.13	MCM2	0.00254491	0.00135686	0.00139313	0.00169767	0.439229	0.176707	3.45883	0.582687	0.0598272	0.00202286	0.00150045	0.00163256	0.00124863	0.00160989	0.00136332	0.140002	1.22617
ENSG00000073146.15	MOV10L1	2.54798	0.0624947	0.0617904	0.0820106	0.0526529	0.064934	0.0573181	0.0474806	0.0550976	0.0756421	0.0634991	0.0694779	1.52121	0.0757052	1.14631	0.0544926	0.0515486
ENSG00000073150.13	PANX2	1.59024	0.00912009	0.432053	0.0121033	0.00733883	0.00997088	0.00867132	0.00698858	0.414589	0.0109838	0.00902711	1.23362	0.67936	0.0104095	0.499851	0.00822908	1.15627
ENSG00000073169.13	SELO	0.0057988	0.522353	0.169305	0.00424013	2.40606	0.00406499	0.00326168	0.00260135	0.935537	0.00446921	0.00364702	0.172712	0.00308313	0.824667	0.374732	0.00290125	0.660131
ENSG00000073282.12	TP63	0.096354	0.0625034	0.0645055	0.0780425	0.0530963	0.0638821	0.0643623	0.0537047	0.0585094	0.0817418	0.0677256	2.47848	2.61775	0.0694051	0.0626855	0.0591332	0.056417
ENSG00000073331.17	ALPK1	0.0099574	0.00605395	0.209374	0.00759354	0.00458454	0.371971	0.00535745	1.14077	1.60457	0.00789439	0.00598002	0.149884	1.50041	0.0062666	0.10009	0.963831	0.004638
ENSG00000073350.13	LLGL2	0.0183173	0.0108472	2.06103	0.355711	0.00859584	0.56347	0.0102891	0.00882909	1.71496	0.658361	0.0115699	0.162208	0.00962699	0.0152868	0.010234	0.00984235	0.469355
ENSG00000073417.14	PDE8A	0.00235587	0.852633	0.230544	0.0626838	0.578914	0.955568	0.00141418	0.784323	1.55353	0.00187738	0.001468	0.224839	0.00128595	0.00152699	0.219214	0.23751	0.39013
ENSG00000073464.11	CLCN4	0.00544256	0.0029567	1.2696	0.00399194	0.444359	1.42529	0.00307163	0.495104	0.0524973	0.0968271	0.00317287	0.0719145	0.979536	0.865344	0.00315524	0.00263776	0.374697
ENSG00000073536.17	NLE1	0.00570967	0.907668	0.239345	0.00453328	1.1063	0.139605	0.394818	1.15062	0.00307651	0.00525315	1.32736	0.00425521	0.00311033	0.523211	0.00350139	0.00297973	0.278204
ENSG00000073578.16	SDHA	0.149914	0.318575	0.279154	0.117116	0.375842	0.316687	0.465362	0.000345276	0.202669	0.0593786	0.445041	0.0464266	0.176848	1.22414	0.000481242	0.00038758	1.92157
ENSG00000073584.18	SMARCE1	0.00109646	0.427553	0.128614	0.193224	0.771434	0.889366	0.432865	1.17227	0.314728	0.0692575	0.958658	0.0951571	0.105227	0.0452732	0.353107	0.141515	0.000571376
ENSG00000073605.18	GSDMB	0.0389357	0.955228	1.72244	0.0355629	2.00245	0.0238091	0.0249102	0.121668	0.0214998	0.0301437	0.0252443	0.0314458	0.0217442	0.0280335	0.0250764	0.022339	0.965904
ENSG00000073614.11	KDM5A	0.00128126	1.51035	0.340361	0.388144	0.616953	0.366839	0.132775	0.849909	0.517762	0.00100799	0.000791015	0.0333289	0.52289	0.000838385	0.104739	0.000635445	0.711296
ENSG00000073670.13	ADAM11	0.0522486	0.0296245	0.55082	0.612811	2.50151	0.0280531	0.0303374	0.0219094	0.0414824	0.0423712	0.0312487	0.0343554	0.0271414	0.0334917	0.330849	0.0246886	1.70263
ENSG00000073711.10	PPP2R3A	0.0031676	0.466395	0.697698	0.00227842	0.00150866	1.55011	0.00195612	1.41003	0.00180234	0.239029	0.00199673	0.0595853	1.41499	0.00212245	0.00192895	0.00165739	0.243503
ENSG00000073712.14	FERMT2	0.000840585	0.742644	0.000503702	0.000692147	1.08271	0.751931	0.000485769	0.769924	0.000451972	0.000698278	0.00053149	0.382278	1.39053	0.000556511	0.727295	0.000434332	0.247425
ENSG00000073737.16	DHRS9	0.0413616	0.0268567	0.0244434	0.0292035	0.0223005	1.04561	0.0230393	0.0194703	2.41504	0.0338206	0.0264399	0.0274966	0.0224922	1.18105	0.0240008	1.11149	0.0223204
ENSG00000073756.11	PTGS2	0.000801671	0.248126	0.000452314	0.000599357	0.000353606	0.000464498	0.000449675	0.258185	0.80804	0.000598568	0.000477994	4.69301	0.000448501	0.000501548	0.000443164	0.000411745	0.0865792
ENSG00000073792.15	IGF2BP2	0.00116172	0.104249	0.13271	0.720815	0.961245	1.25151	0.000686018	0.000487231	0.000628054	0.000927891	0.000744315	0.000832614	0.892799	0.000763524	0.000704704	0.000552613	2.02909
ENSG00000073803.13	MAP3K13	0.0808469	0.309878	0.588232	0.152918	0.000413671	0.428432	0.344893	0.501522	0.235366	0.000726711	0.000567839	0.0178778	0.976246	1.19052	0.237209	0.286043	0.748235
ENSG00000073849.14	ST6GAL1	0.00468282	0.00279354	0.00258851	0.00354281	0.654805	0.00264255	0.422851	0.412564	2.55191	1.40682	0.00290179	0.00357137	0.00262314	0.00297981	0.00282191	0.190098	0.429455
ENSG00000073861.2	TBX21	0.0715205	3.08932	0.373709	0.95395	0.0419308	0.0476237	0.0488844	0.0350962	0.0448825	0.0575146	0.053201	0.0536135	0.044041	0.0552117	0.647464	0.0393534	0.435042
ENSG00000073910.19	FRY	0.0246587	0.987341	0.920604	0.0188959	1.52129	0.0140356	0.524526	0.514361	0.0136996	0.0180157	0.0152844	0.0188032	0.0147308	0.0175433	0.0151264	1.44512	0.0139735
ENSG00000073921.17	PICALM	0.000679793	0.341455	0.543427	0.000511822	0.859241	0.971989	0.000391453	1.07844	0.999076	0.152834	0.326448	0.244285	0.000363735	0.0725418	0.254031	0.253835	0.000393746
ENSG00000073969.18	NSF	0.495636	0.00168119	0.366807	0.138018	1.29717	0.603656	0.402044	0.56384	0.695495	0.463666	0.00177806	0.00214485	0.00162214	0.00190413	0.359424	0.261773	0.443123
ENSG00000074047.20	GLI2	0.030387	0.714816	1.15857	0.0244321	2.98427	0.0178058	0.0204598	0.0165529	0.0158734	0.0236018	0.0204078	0.0227829	0.149678	0.0223038	0.835205	0.0168868	0.0232935
ENSG00000074054.17	CLASP1	0.00259499	0.687235	0.00151553	0.182276	1.00403	0.339779	0.157509	1.27961	0.291774	0.00203021	0.00160324	0.179818	1.21028	0.00168315	0.463515	0.00132118	0.293228
ENSG00000074071.13	MRPS34	0.0292629	0.0557453	0.284071	0.120947	0.902275	0.237504	0.211235	0.627815	0.116968	0.175625	1.72179	0.000307448	0.31805	0.763492	0.0578031	0.187341	0.289737
ENSG00000074181.8	NOTCH3	0.00513624	0.00302	0.145679	0.927131	1.90744	0.00306544	0.00284277	0.00207663	0.072471	0.00377086	0.00320052	0.768273	1.75239	0.00351379	0.429807	0.00239856	0.0673874
ENSG00000074201.8	CLNS1A	0.000910045	0.14491	0.313066	0.255435	0.55753	0.282768	0.278396	0.848117	0.0973333	0.000718893	1.40295	0.000651254	0.444592	0.695161	0.295621	0.481302	0.000471752
ENSG00000074211.13	PPP2R2C	0.0201941	0.0112963	0.0123032	0.0138939	0.00907471	2.28031	0.0122679	0.540903	0.0119631	0.018323	0.0128531	0.0136678	0.0104004	0.0152823	0.0112202	3.09413	0.0102844
ENSG00000074219.13	TEAD2	0.00865497	0.196897	0.00452569	0.00700954	0.00501077	0.00517097	0.00480339	0.85993	0.00434491	0.12788	1.01994	0.910101	1.76274	0.00535768	1.16864	0.00418598	0.00416672
ENSG00000074266.17	EED	0.446776	0.558234	0.505238	0.00233201	0.764117	0.0021427	0.517962	0.677209	0.346646	0.160225	0.00194268	0.110731	0.486607	0.689275	0.270951	0.310517	0.248864
ENSG00000074317.10	SNCB	0.0158359	0.00964501	2.31871	0.01221	0.452098	0.432947	0.00954598	0.00656475	0.00893052	0.0125039	0.00979749	0.0115498	0.053296	0.012046	0.473063	0.00781648	2.25215
ENSG00000074319.12	TSG101	0.00101523	0.458661	0.189933	0.292609	0.33165	0.666263	0.313629	0.533412	0.325074	0.206547	0.666773	0.0191217	0.382089	1.2491	0.198844	0.110498	0.154706
ENSG00000074356.16	NCBP3	0.00189483	0.937714	0.197225	0.00145549	1.08068	0.695966	0.398815	0.500723	0.607078	0.00149413	0.00116007	0.243236	0.490425	0.00121948	0.2083	0.000936787	0.731534
ENSG00000074370.17	ATP2A3	0.0403879	0.025059	0.0245092	0.0319665	0.0209482	0.024817	0.210708	0.0184676	4.77748	0.0310451	0.0279461	0.401036	0.0260017	0.282387	0.0239481	0.0213887	0.108327
ENSG00000074410.13	CA12	0.00127214	0.000713408	0.176791	0.000997772	0.000572754	0.000680205	0.000673614	0.157448	0.000642533	0.000931729	0.000739755	2.10005	0.892146	0.000766385	1.17666	0.310193	1.27862
ENSG00000074416.13	MGLL	0.677054	0.228519	0.000366903	0.360492	0.172321	0.390469	0.000382342	1.57708	0.000366064	0.705383	0.000423468	0.376349	0.499737	0.000424988	0.120804	0.655852	0.333928
ENSG00000074527.11	NTN4	0.0319607	0.38463	0.0201609	0.0257016	0.0164306	0.0200554	0.69888	0.0177274	0.016932	0.0248338	0.0215717	2.49912	2.23992	0.0226804	0.0186074	0.0194361	0.0184464
ENSG00000074582.12	BCS1L	0.00240853	0.0337475	0.201718	0.132324	1.13498	0.309662	0.297693	0.78442	0.00129724	0.24681	1.21828	0.284394	0.282607	0.398939	0.33314	0.0012251	0.436171
ENSG00000074590.13	NUAK1	0.00324772	0.670615	0.201728	0.00246884	1.12459	0.445919	0.287829	0.175702	0.626643	1.76126	0.00198913	0.00236216	0.00206333	0.00210475	0.217563	0.00162786	0.572044
ENSG00000074603.18	DPP8	0.00231881	0.464911	0.154884	0.0018062	0.63273	0.667845	0.116287	1.27109	0.219967	0.542999	0.00142136	0.571497	0.00136471	0.311439	0.320712	0.00114627	0.81741
ENSG00000074621.13	SLC24A1	0.0312328	0.01943	0.551613	0.722846	0.0166372	0.462342	0.018451	0.588703	0.699483	0.024098	0.0203367	0.023803	0.0173214	0.0207542	0.597961	1.67885	0.603499
ENSG00000074657.13	ZNF532	0.00167255	0.292373	0.000853423	0.00125243	1.51336	0.414495	0.000960537	1.51464	0.0536611	0.0450527	0.000996881	0.248089	0.204237	0.00100825	1.02083	0.184528	0.601864
ENSG00000074660.15	SCARF1	0.0286401	0.0173161	0.01607	0.756866	0.0174855	0.0163663	0.0175309	0.0138472	2.90637	1.29241	0.0186989	0.477524	0.015669	0.0179942	0.0192492	0.0166239	0.448922
ENSG00000074695.5	LMAN1	0.231481	1.14849	0.374004	0.000290288	0.000177356	0.294053	0.189091	1.45589	0.165765	0.50178	0.077058	0.218946	0.538689	0.04373	0.000241579	0.207755	0.652519
ENSG00000074696.12	HACD3	0.000634611	0.0845788	0.473133	0.00050558	0.233348	0.543116	0.761584	1.39312	0.107887	0.10889	0.000377917	0.146558	0.0614211	0.662447	0.306005	0.628396	0.587952
ENSG00000074706.13	IPCEF1	0.0665918	0.0449941	0.0435417	0.0590544	1.57882	0.543135	0.0427642	0.0327981	3.29572	0.0614275	0.0474407	0.064294	0.0448983	0.0477592	0.0443994	0.0377471	0.0377211
ENSG00000074755.14	ZZEF1	0.00451828	1.18397	0.518994	0.176016	1.46066	0.929683	0.00256132	0.276993	0.702613	0.198882	0.00279453	0.00317267	0.00240471	0.00292642	0.175101	0.00227974	0.456104
ENSG00000074800.13	ENO1	0.0486239	0.033017	0.149202	0.268244	0.246943	0.314185	0.197896	0.77019	0.130765	0.317479	1.39373	0.124583	0.115052	0.314908	2.74597e-05	0.12635	1.5488
ENSG00000074842.7	MYDGF	0.602724	0.654468	0.00604861	0.135289	0.141492	0.112087	0.11196	0.149724	0.00011863	0.716953	1.50353	0.180517	0.103431	0.555528	0.303311	0.257963	0.564836
ENSG00000074855.10	ANO8	0.00961173	0.00574036	0.179015	0.00811786	2.80035	0.165127	0.00559869	0.374812	0.361162	0.00788583	0.00607283	0.507003	0.233006	0.0062519	0.75274	0.00494054	0.671811
ENSG00000074935.13	TUBE1	0.383429	1.86349	0.00308633	0.00414369	0.00259147	0.436021	0.00317425	0.582854	0.00276338	0.00404518	0.694896	0.165359	0.220304	0.415024	0.552489	0.388464	0.377457
ENSG00000074964.16	ARHGEF10L	0.00481887	0.54455	0.122107	0.615284	1.80048	0.00262909	0.00307393	0.322672	0.569034	0.408367	0.00294888	0.357385	0.0025237	0.253002	0.570341	0.51802	0.00241331
ENSG00000075043.17	KCNQ2	0.00243238	0.00133359	0.195076	0.00179681	3.30974	0.00133897	0.00139522	0.000922534	0.00121421	0.00173767	0.00143466	0.00160506	0.349411	0.00150849	1.6107	0.00107477	0.617102
ENSG00000075089.9	ACTR6	0.00124818	0.442445	0.243225	0.245932	0.302623	0.408473	0.49429	0.522031	0.0964661	0.154436	0.267147	0.314704	0.361804	1.36433	0.275155	0.276424	0.32917
ENSG00000075131.9	TIPIN	0.00433179	0.167986	0.175521	0.00340387	0.108199	0.397803	1.25147	1.50661	0.00228363	0.30357	0.00276197	0.00304351	0.00256638	0.530723	0.286081	0.466389	0.88693
ENSG00000075142.13	SRI	0.000159444	0.0531613	8.81343e-05	0.411545	0.877265	0.188018	0.107231	0.746054	0.048709	0.0858733	1.39101	0.0680623	0.682035	0.242337	0.578423	0.476488	0.143528
ENSG00000075151.20	EIF4G3	0.000685103	0.168419	0.255194	0.47681	0.779511	0.614642	0.323495	0.864729	0.402171	0.431102	0.000419239	0.0855654	0.969696	0.00044101	0.297969	0.00034444	0.428754
ENSG00000075188.8	NUP37	0.0032924	0.118862	0.152914	0.292757	0.523395	0.00189875	0.973718	1.04068	0.0955936	0.311587	1.25565	0.0517119	0.404021	0.242893	0.225991	0.403126	0.00167871
ENSG00000075213.10	SEMA3A	0.00260888	0.00138574	0.00145075	0.00265627	0.879682	0.00145477	0.00145673	0.00106128	0.00657151	0.00181969	0.00155168	0.0995258	2.73988	0.00155331	0.202401	0.00117392	2.15358
ENSG00000075218.18	GTSE1	0.00716363	0.00407471	0.00379923	0.00496833	0.00363041	0.00395782	5.94123	0.00285424	0.0930137	0.00621925	0.00422741	0.00478712	0.00388064	0.0043777	0.00427686	0.00332086	0.003662
ENSG00000075223.13	SEMA3C	0.00270443	0.0015096	0.240507	0.00190872	0.00117049	1.70176	0.00143007	0.764223	0.910995	0.727421	0.00162448	0.955437	0.783335	0.00168089	0.0015478	0.00131853	0.00121956
ENSG00000075234.16	TTC38	0.00726894	0.413058	0.261974	0.00531065	1.74034	0.00464462	0.00408637	0.240239	0.9296	0.865781	0.624273	0.00487064	0.472778	0.12919	0.00427854	0.00347806	0.388282
ENSG00000075239.13	ACAT1	0.225201	0.211466	0.325326	0.000558527	0.135659	0.438898	0.323899	0.927255	0.000397713	0.782489	0.352632	0.000514038	0.746867	0.833363	0.151105	0.64393	0.000384815
ENSG00000075240.16	GRAMD4	0.00618783	0.00348512	0.0729884	0.00452728	1.83486	0.317785	0.00346896	0.193122	1.87811	0.00479478	0.00386938	0.00448013	0.394645	0.428531	0.532636	0.255036	0.161
ENSG00000075275.16	CELSR1	0.0135153	0.0079543	0.457495	0.0122041	0.956764	0.00811679	0.00769659	0.86464	1.29721	0.0107521	0.00847177	0.719846	1.10351	0.00910049	0.00778713	0.305387	0.30848
ENSG00000075292.18	ZNF638	0.000681083	1.15967	0.314205	0.484192	0.72792	0.700391	0.340172	0.668035	0.436208	0.162032	0.000416265	0.0196243	0.341298	0.000442503	0.261381	0.000331307	0.482945
ENSG00000075303.12	SLC25A40	0.00677184	0.313157	0.559082	0.00510655	0.614808	0.329186	0.7835	0.815315	0.487259	0.313516	0.00410304	0.125262	0.00362345	0.334729	0.489966	0.437616	0.476495
ENSG00000075336.11	TIMM21	0.0776007	0.328737	0.0690255	0.000977867	0.513377	0.30316	0.948647	0.63301	0.000674659	0.166006	1.21636	0.00093571	0.000715854	1.31783	0.214288	0.00402297	0.304533
ENSG00000075340.22	ADD2	0.00296572	0.211828	0.326858	0.00252303	2.2094	0.0016651	0.806818	0.749691	0.00159611	0.0290885	0.00186288	0.078321	0.333889	0.00190283	0.35784	0.205619	0.777904
ENSG00000075391.16	RASAL2	0.167103	0.53877	0.1195	0.000933818	0.341875	2.00319	0.000746625	1.50705	0.000764901	0.234635	0.084112	0.000935357	0.360618	0.000824103	0.000746141	0.000651763	0.737445
ENSG00000075399.12	VPS9D1	0.00574807	0.13966	0.00336699	0.224656	2.31731	0.291633	0.0033471	0.427572	0.448013	0.325996	0.00363533	0.479653	0.25403	0.0922251	0.620529	0.245068	0.217116
ENSG00000075407.17	ZNF37A	0.715536	0.776095	0.00182061	0.407919	0.795069	0.715251	0.707927	0.719844	0.185765	0.119319	0.00202205	0.00233002	0.39644	0.232017	0.00192863	0.00158648	0.318886
ENSG00000075413.17	MARK3	0.000976006	0.879008	0.277218	0.263094	1.01517	0.832598	0.000568302	0.212338	0.375287	0.00317371	0.000600208	0.120217	0.532578	0.571835	0.295448	0.000465401	0.719346
ENSG00000075415.12	SLC25A3	0.06079	0.169577	0.108396	0.139271	0.747239	0.457552	0.270165	0.672324	0.320213	0.225222	1.04018	0.0566803	0.298135	0.362052	0.21732	0.191477	0.763386
ENSG00000075420.12	FNDC3B	0.31582	0.924571	0.0571796	0.000620429	0.346621	0.000459246	0.0289423	0.770627	1.02448	0.302944	0.000472245	0.934846	0.880284	0.00049553	0.124501	0.116237	0.270846
ENSG00000075426.11	FOSL2	0.00067627	0.710432	0.000379604	0.575658	0.350348	0.154835	0.00037974	0.690483	1.7943	0.000521666	0.00041781	0.548571	0.474809	0.000427255	0.18122	0.193968	0.422527
ENSG00000075461.5	CACNG4	0.0109272	0.00677943	0.176	0.0100815	2.78986	0.00652092	0.00759757	0.00475607	0.00570662	0.00878284	0.00721234	0.350419	0.00824927	0.00757636	2.59556	0.00554522	0.0974996
ENSG00000075539.13	FRYL	0.00161699	0.688586	0.727323	0.00127631	1.24724	0.980367	0.000957246	0.750933	0.369677	0.00128215	0.000994751	0.0643202	0.266358	0.105573	0.128748	0.00081583	0.76381
ENSG00000075568.16	TMEM131	0.00169159	0.654932	0.16136	0.553767	1.69299	0.347492	0.000975626	0.947522	0.419281	0.0592345	0.0010516	0.347126	0.196475	0.0010691	0.39054	0.0167996	0.307567
ENSG00000075618.17	FSCN1	0.00053646	0.0657327	0.847852	0.290965	1.19107	0.210578	0.000317445	0.000221237	0.000526562	0.182608	0.000347947	0.000377559	0.242644	1.1523	0.690761	0.000264931	1.22286
ENSG00000075624.13	ACTB	1.42475e-05	7.90666e-06	0.174084	0.0815408	0.424435	0.801908	0.128235	0.393726	0.241371	0.630286	0.941714	0.0611028	0.486086	0.331319	0.208278	0.760769	0.435121
ENSG00000075643.5	MOCOS	0.0416503	0.0258544	0.026162	1.05609	0.019968	0.25913	0.0244141	0.555674	0.558051	0.0320607	0.0265044	0.649234	0.022939	0.0288566	1.30547	0.568045	0.896366
ENSG00000075651.15	PLD1	0.686893	0.00341663	0.290074	0.00498173	0.00326326	3.1274	0.00352827	0.00254016	0.973066	0.00480346	0.00382191	0.391799	0.3099	0.00405347	0.00389733	0.00291623	0.283181
ENSG00000075702.16	WDR62	0.0205745	0.0120104	0.0828538	0.0140758	0.834736	0.0135575	4.77453	0.00832428	0.237524	0.017237	0.0121616	0.0142586	0.0100057	0.0140442	0.0125355	0.00917682	0.0108154
ENSG00000075711.20	DLG1	0.00155064	0.759083	0.434616	0.00123882	0.656219	1.73924	0.000900318	0.85652	0.0666364	0.249223	0.000954721	0.0595111	0.167697	0.174923	0.410267	0.000752962	0.520549
ENSG00000075785.12	RAB7A	0.406004	0.343804	0.174542	0.000204719	0.175945	1.09453	0.121654	0.396585	0.184554	0.32489	0.577161	0.000198495	0.170827	0.872771	0.299139	0.515208	0.441962
ENSG00000075790.10	BCAP29	0.000618958	0.224746	0.319861	0.000484212	0.122386	0.875263	0.353088	1.4619	0.21724	0.260669	0.000380719	0.529258	0.801947	0.17674	0.3107	0.264012	0.180663
ENSG00000075826.16	SEC31B	0.0262306	0.300592	0.0147119	0.0231479	2.28727	0.0163092	0.0156214	0.0116892	1.0974	0.0206915	0.0161079	0.0186175	0.0143435	0.0173879	0.691429	0.0131216	1.51308
ENSG00000075856.11	SART3	0.109418	1.24111	0.169277	0.114489	0.806758	0.37393	0.667913	0.831793	0.232618	0.193109	0.00104483	0.0160144	0.26895	0.201761	0.161077	0.000834317	0.709777
ENSG00000075884.12	ARHGAP15	0.0276888	0.0159551	0.0159442	0.0225906	0.0136945	0.307011	0.0180393	0.0131886	4.55135	0.0219257	0.0195407	0.0207666	0.0144622	0.637361	0.0174964	0.0146384	0.366011
ENSG00000075914.12	EXOSC7	0.00141924	0.325946	0.201069	0.260734	0.648607	0.000916289	0.289216	0.316133	0.110525	0.245439	1.58452	0.00098343	0.118855	0.965184	0.234262	0.245339	0.550747
ENSG00000075945.12	KIFAP3	0.000696719	0.114162	0.317139	0.000548889	0.531487	0.745384	0.520587	0.876126	0.0965384	0.0212231	0.000433131	0.248333	1.91139	0.273518	0.000424652	0.000359423	0.441598
ENSG00000075975.15	MKRN2	0.00318198	1.1509	0.680778	0.0024535	0.835655	0.238199	0.162944	0.545547	0.254933	0.00263365	0.00203828	0.00226951	0.183659	1.05812	0.275269	0.299367	0.401808
ENSG00000076003.4	MCM6	0.00155309	0.122388	0.152672	0.00116292	0.462791	0.222604	2.49616	1.14989	0.113825	0.0012182	0.000963661	0.00108305	0.000886245	0.00102403	0.000924663	0.236952	1.1338
ENSG00000076043.9	REXO2	0.255918	0.119083	0.24754	0.306834	0.0375063	0.196696	0.128356	0.576661	0.000289173	0.190879	1.07645	0.264677	1.39153	0.678076	0.061281	0.494059	0.0741229
ENSG00000076053.10	RBM7	0.00319964	1.37388	0.00176852	0.465703	0.555943	0.277577	0.00191009	0.843024	0.466919	0.00255527	0.61524	0.129398	0.950807	0.00207693	0.384038	0.00164024	0.0240838
ENSG00000076067.11	RBMS2	0.00761547	0.161211	0.511494	0.698103	0.960225	0.373784	0.00437808	0.00382533	1.04348	0.00613039	0.00488129	0.488196	1.14323	0.00497161	0.155986	0.00394082	0.527964
ENSG00000076108.11	BAZ2A	0.00175622	1.53914	0.395232	0.0580675	0.86198	0.528102	0.00105203	0.516593	0.598394	0.00141508	0.218764	0.28308	0.316107	0.00116647	0.208037	0.000891936	0.570085
ENSG00000076201.14	PTPN23	0.28251	0.848708	0.00202526	0.0901459	1.23975	0.67026	0.00197446	0.212019	0.303842	0.24793	0.869279	0.0025328	0.00192	0.00221556	0.7089	0.104159	0.511571
ENSG00000076242.14	MLH1	0.00211158	0.481167	0.00115646	0.00166999	0.733642	0.752822	0.628639	0.739025	0.160849	0.344105	0.52111	0.00148525	0.223944	0.121222	0.568658	0.194831	0.623407
ENSG00000076248.10	UNG	0.00298654	0.274885	0.370837	0.0023883	0.802011	0.00175557	1.24419	1.44315	0.130596	0.00230239	0.292745	0.231288	0.583441	0.00195551	0.0531119	0.547993	0.114141
ENSG00000076258.9	FMO4	0.0384191	0.017197	0.367914	0.0238313	0.0149639	2.06938	0.52786	0.0140235	0.136618	0.0237281	0.0191074	0.73905	0.439537	0.549617	0.017027	1.07984	0.0194311
ENSG00000076321.10	KLHL20	0.00406004	0.57605	0.303739	0.416596	0.834277	0.549972	0.00247699	1.14632	0.297509	0.00323358	0.00259715	0.0987994	0.722602	0.557633	0.222478	0.00207289	0.359268
ENSG00000076344.15	RGS11	0.0386306	0.479894	0.0203505	0.0255952	2.75849	1.13511	0.0213166	0.0160351	0.0184532	0.369232	0.021671	0.0278096	0.0204756	0.0223722	0.382948	0.222485	0.516211
ENSG00000076351.12	SLC46A1	0.0115422	0.00672634	0.3151	0.00919127	1.62425	0.0072454	0.00648492	1.09737	0.325973	0.882684	0.483527	0.249957	0.00654062	0.507979	0.14383	0.00571395	0.415015
ENSG00000076356.6	PLXNA2	0.00824073	0.57367	0.00505131	0.00698212	1.87911	0.00475544	0.764676	0.00397729	0.269537	0.0571911	0.0050294	0.978461	0.994484	0.00536965	0.534207	0.00428831	0.00433392
ENSG00000076382.16	SPAG5	0.00511542	0.423065	0.00335961	0.00390949	0.00287972	0.137327	4.52492	0.00242514	0.216661	0.00407861	0.00336455	0.00346132	0.00268556	0.00330696	0.3593	0.00264502	0.401096
ENSG00000076513.16	ANKRD13A	0.00330459	0.220085	1.05248	0.00259311	0.629754	0.474473	0.00195682	1.02946	0.488273	0.0025985	0.00206139	0.298164	0.00177756	0.958392	0.117259	0.424617	0.392504
ENSG00000076554.15	TPD52	0.280641	0.590738	0.809427	0.00174691	0.00111622	0.840565	0.311227	0.828187	0.00130948	0.214927	0.00146735	0.00166935	0.45398	0.00152945	0.28398	0.939066	0.538243
ENSG00000076555.15	ACACB	0.0690899	0.350386	0.675271	0.0248185	2.10083	1.00993	0.0217172	0.0135572	0.0180787	0.214595	0.0184686	0.243979	0.880809	0.0251063	0.0178559	0.396534	0.0166073
ENSG00000076604.14	TRAF4	0.115556	0.645662	0.131696	0.0933367	2.3949	0.203851	0.00120796	0.338264	0.00118884	0.00169272	0.00130742	0.00149961	0.0626449	0.287788	0.907424	0.654627	0.2572
ENSG00000076641.4	PAG1	0.002047	0.819542	0.592614	0.0912886	0.861284	0.00128904	0.271096	0.498859	0.985512	0.517287	0.00124085	0.139867	0.00117116	0.932573	0.00122204	0.000990986	0.381963
ENSG00000076650.6	GPATCH1	0.00530068	0.906205	0.122304	0.00410931	1.06822	0.521652	0.685771	1.01675	0.320745	0.00423267	0.270828	0.00375715	0.297075	0.463418	0.208305	0.00259297	0.198339
ENSG00000076662.9	ICAM3	0.00593249	0.0035968	0.799202	0.209395	0.623255	0.00344625	0.00348685	0.00276394	0.309086	0.00460219	1.93708	0.00450259	0.985675	0.82288	0.00356129	0.285169	0.0959081
ENSG00000076685.18	NT5C2	0.271519	0.911801	0.27016	0.200027	0.800878	0.83563	0.152683	0.633002	0.984372	0.233392	0.00159218	0.0687966	0.117734	0.497791	0.029995	0.0891452	0.00129478
ENSG00000076706.14	MCAM	0.00147186	0.21978	0.254624	0.758852	0.775016	0.00103394	0.000885311	0.781274	0.000783501	0.00114455	0.000933062	0.00106611	0.000815677	0.586433	0.0421141	0.845251	1.82841
ENSG00000076716.8	GPC4	0.0052426	0.208443	0.543838	0.00427165	0.767696	0.0031514	0.110256	0.276548	0.00276501	0.277161	0.00334788	0.291838	2.36056	0.003566	0.135097	0.732063	0.373744
ENSG00000076770.14	MBNL3	0.0153847	0.00893939	0.00844103	0.0114695	1.38552	0.00935252	1.05393	0.00689596	0.659599	1.21128	0.223438	0.0112154	1.03551	0.0100151	0.43123	0.00745461	0.00906464
ENSG00000076826.9	CAMSAP3	0.0554416	0.0337148	0.637297	0.0405613	0.0286087	0.0328033	0.514351	0.0257308	0.0423179	0.0529306	0.0357925	0.0414598	0.0302656	0.0397086	1.33664	0.0300859	3.11701
ENSG00000076864.19	RAP1GAP	0.012949	0.453137	0.626959	0.0107105	2.37462	0.00852334	0.616298	0.00588819	0.00661362	0.00995654	0.00819174	0.00950722	0.00734598	0.00906172	0.825885	0.300858	0.812412
ENSG00000076924.11	XAB2	0.00432915	0.990037	0.152356	0.453887	1.64851	0.47494	0.00243989	0.20355	0.337038	0.00325169	0.00274072	0.00303768	0.124817	0.61906	1.07531	0.00213874	0.00223895
ENSG00000076928.17	ARHGEF1	0.0049457	0.500254	0.00281555	0.869999	1.13775	0.43286	0.00284462	0.339939	0.91034	0.00392377	0.00316257	0.394343	0.00293775	0.0032269	0.428425	0.156265	0.9056
ENSG00000076944.14	STXBP2	0.472013	0.00578326	0.00608031	0.00763265	0.00472069	0.0501848	0.00528887	0.00411719	5.37657	0.00739134	0.0060686	0.00714076	0.00473921	0.00725137	0.00570006	0.00534821	0.123244
ENSG00000076984.17	MAP2K7	0.00283408	1.2027	0.00165715	0.138276	1.15455	0.533951	0.00163733	0.14244	0.506723	0.00219773	0.377368	0.00206505	0.307949	0.00184202	0.575745	0.320314	0.827541
ENSG00000077009.13	NMRK2	0.0732591	0.0484161	0.0439808	0.0559696	0.0403527	0.0558507	0.0473472	0.0350515	0.0446625	4.44001	0.929493	0.0527241	0.0449725	0.0519949	0.0492879	0.038855	0.0399972
ENSG00000077044.9	DGKD	0.169167	1.0108	0.213239	0.139718	1.62323	0.711321	0.0011576	0.530564	0.00109849	0.00159651	0.250299	0.00144396	0.00113496	0.445517	0.363418	0.101044	0.5351
ENSG00000077063.10	CTTNBP2	0.00543449	0.537878	0.0031659	0.00395629	1.70025	1.51882	0.00345776	0.00238744	0.191365	0.00420039	0.00339916	0.264973	0.0029024	0.237011	0.0031889	0.00265777	1.61455
ENSG00000077080.9	ACTL6B	0.0323722	0.0201237	0.0192617	0.0250352	2.51078	0.0203973	3.26154	0.0146322	0.0177675	0.0260488	0.0211708	0.0231713	0.0184234	0.0257725	0.0220256	0.0167139	0.0217082
ENSG00000077092.18	RARB	0.0181207	0.256506	0.608036	0.015785	0.00927136	0.0107854	0.600406	1.46513	0.00954757	0.0148003	0.0122399	0.0139622	1.71622	0.0129228	0.461501	0.278528	0.59466
ENSG00000077097.13	TOP2B	0.00113534	0.363939	0.404342	0.000891258	1.51233	0.538439	0.488428	0.779239	0.345694	0.000905343	0.000696585	0.0872777	0.249385	0.000718065	0.349008	0.000568414	0.976913
ENSG00000077147.14	TM9SF3	0.16063	0.67215	0.213927	0.117685	0.951415	0.927114	0.0479964	0.482459	0.61207	0.428454	0.343305	0.175062	0.000509657	0.0673988	0.214606	0.184424	0.500727
ENSG00000077150.17	NFKB2	0.0030511	0.61302	0.486446	0.746933	0.596495	0.36657	0.00173271	0.357517	1.91622	0.00241065	0.00192351	0.79404	0.00171921	0.00208729	0.0585298	0.00153417	0.149534
ENSG00000077152.9	UBE2T	0.00192623	0.00110682	0.874304	0.00141398	0.0100415	0.00116058	3.62666	0.136587	0.0347607	0.00163895	0.001206	0.00137808	0.00103344	1.10034	0.00110119	0.304186	0.0010121
ENSG00000077157.21	PPP1R12B	0.00675937	0.503708	0.367371	0.00521024	0.825818	0.760951	1.01068	0.176463	0.159789	0.00531519	0.00405122	0.00508007	0.00376331	0.781736	0.258814	0.951889	0.272097
ENSG00000077232.16	DNAJC10	0.18782	0.668075	0.577531	0.335102	0.504023	0.205206	0.000474791	1.23023	0.00043398	0.645907	0.000506566	0.343939	0.756766	0.000530428	0.165139	0.146079	0.33218
ENSG00000077235.17	GTF3C1	0.0017264	0.42785	0.800415	0.00135622	1.4973	0.49204	0.00101396	0.972707	0.288407	0.00136694	0.00104887	0.202116	0.662672	0.0011149	0.215799	0.213125	0.319815
ENSG00000077238.13	IL4R	0.00761035	0.00500762	0.00425937	0.37195	0.00433001	0.00483213	0.00454748	0.186119	5.22811	0.00615157	0.00507892	0.0922396	0.00402148	0.00488913	0.00641645	0.135846	0.0279889
ENSG00000077254.14	USP33	0.00153256	0.672626	0.636521	0.00119273	0.73232	0.646444	0.279401	1.22867	0.473445	0.00123821	0.000948007	0.194317	0.356087	0.243781	0.181066	0.0898357	0.360462
ENSG00000077264.14	PAK3	0.00998829	0.143095	0.202375	0.00790557	0.856168	0.00580903	2.87633	0.00434581	0.00818878	0.00839766	0.00609474	0.00703663	0.292294	0.00670252	0.00614867	0.00517294	1.65313
ENSG00000077279.16	DCX	0.00545094	0.00319056	0.00303385	0.00418364	3.32188	0.00339016	1.61001	0.00231486	0.00282748	0.00427055	0.00347334	0.00380753	0.00307489	0.00365957	1.11889	0.00263141	0.0034498
ENSG00000077312.8	SNRPA	0.00104102	0.256542	0.0293975	0.000798111	0.744666	0.126141	0.849967	0.217626	0.0857055	0.102162	1.58033	0.000747013	0.126823	0.118155	0.333941	0.273932	1.25195
ENSG00000077327.15	SPAG6	0.636853	0.0195231	0.0238847	0.0247851	0.0160416	4.56306	0.0200014	0.0150112	0.607191	0.0272608	0.0206414	0.0232651	0.0188081	0.0262244	0.0204033	0.0168509	0.0171961
ENSG00000077348.8	EXOSC5	0.00207143	0.00118908	0.20036	0.00158791	0.444384	0.00116779	0.611618	0.476751	0.00102354	0.20719	2.23591	0.00149155	0.126276	0.72215	0.0749586	0.0371254	0.954595
ENSG00000077380.15	DYNC1I2	0.0396636	0.381507	0.112444	0.736831	0.334923	1.29642	0.360076	0.498636	0.163485	0.225693	0.411025	0.0199802	0.786166	0.113648	0.317146	0.000128933	0.302208
ENSG00000077420.15	APBB1IP	0.00198096	0.00112578	0.00110086	0.00146208	0.000913552	0.00117007	0.00114108	0.000933477	5.09909	0.982686	0.00124158	0.00129505	0.000992695	0.00129044	0.00134289	0.00107514	0.00100608
ENSG00000077454.15	LRCH4	0.0946057	0.0602606	0.06808	0.070506	0.0568173	0.56469	0.0650207	0.782846	0.863396	0.0849615	0.0677351	0.0722123	0.541875	0.0670717	0.0813811	0.458948	2.08921
ENSG00000077458.12	FAM76B	0.00380234	1.20586	0.37573	0.00276763	0.840513	0.617977	0.794421	0.288621	0.407834	0.00293379	0.00231424	0.0834229	0.580282	0.255054	0.256329	0.179795	0.202068
ENSG00000077463.14	SIRT6	0.0929303	0.584611	0.231113	0.240029	1.54126	0.364386	0.00165173	0.232806	0.262728	0.0613051	0.752656	0.113176	0.295147	0.514375	0.341445	0.00137955	0.468792
ENSG00000077514.8	POLD3	0.00295244	0.480888	0.205919	0.00228008	0.186918	0.340956	2.24552	1.28197	0.381161	0.00237603	0.00180849	0.0347685	0.598507	0.00189007	0.00175717	0.00146253	0.328643
ENSG00000077522.12	ACTN2	0.0771498	1.0181	0.000804448	0.0010485	0.919712	2.49749	0.00078368	0.000622882	0.0008212	0.00116317	0.000890632	0.00099933	0.00074168	0.000942179	0.929746	0.406358	0.242515
ENSG00000077549.17	CAPZB	0.198377	0.000530606	0.329621	0.199719	0.330905	0.44036	0.203852	0.24232	0.783135	0.591285	0.636371	0.197417	0.537733	0.461334	0.253228	0.401284	0.292505
ENSG00000077585.13	GPR137B	0.623214	0.00158764	0.432975	0.162794	0.00131173	1.36184	0.00158425	0.00116919	2.17547	0.373825	0.00163655	0.16466	0.00149304	0.00178251	0.442997	0.17771	0.173746
ENSG00000077616.10	NAALAD2	0.136378	0.0297675	1.10508	0.0374036	1.70682	0.0303607	1.11739	0.738717	0.0300392	0.0418657	0.0330443	0.0354396	0.434834	0.0341484	0.0298778	0.525083	0.0291491
ENSG00000077684.15	JADE1	0.00342777	1.37712	0.137254	0.00264979	1.18799	0.598688	0.440583	0.782167	0.280022	0.396569	0.00209319	0.00239515	0.30334	0.00223592	0.267563	0.00163853	0.314009
ENSG00000077713.18	SLC25A43	0.00912819	0.18594	0.192546	0.0075816	0.00461929	0.00553366	0.218096	1.75826	0.00499366	0.700414	0.414585	0.91404	0.775402	0.00583283	0.394093	0.503267	0.00495557
ENSG00000077721.15	UBE2A	0.493274	0.256062	0.21579	0.175904	0.321695	0.454909	0.372379	0.304348	0.211754	0.419864	0.510083	0.0772081	0.308246	1.17211	0.126232	0.451334	0.228763
ENSG00000077782.19	FGFR1	0.000559877	1.21698	0.509103	0.000399966	0.000254613	1.44426	0.000297261	0.942315	0.000297018	0.18509	0.000334993	0.000380657	0.104005	0.374833	0.320928	0.396012	0.60391
ENSG00000077942.18	FBLN1	0.0295294	0.30556	0.0163098	0.868996	0.345351	0.0163712	2.65278	0.311864	0.0184086	0.0217151	0.0195944	0.594017	0.0162547	0.0184466	0.0178947	0.0183143	0.826134
ENSG00000077984.5	CST7	0.024437	0.0147997	0.0136949	1.68623	0.0128351	0.014814	0.0173009	0.0110533	4.17845	0.0194024	0.0163976	0.0173064	0.0140938	0.0160518	0.0156844	0.012223	0.0130374
ENSG00000078018.19	MAP2	0.000361942	0.343761	0.351543	0.000281177	1.78772	0.000205952	1.24967	0.00017429	0.00019228	0.000286838	0.000226715	0.000256644	0.194694	0.00025562	0.630578	0.000190209	1.53957
ENSG00000078043.15	PIAS2	0.00255723	0.381836	0.324401	0.00187801	0.902369	0.251079	0.156004	0.778078	0.268116	0.162927	0.00154527	0.129133	0.00141229	0.176344	0.85247	0.227392	1.48227
ENSG00000078053.16	AMPH	0.00959038	0.261269	0.981654	0.00747779	0.642625	0.00549285	1.34617	0.913977	0.00494369	0.00763897	0.00605521	0.566113	0.00602825	0.00681639	0.00547975	1.32197	0.00593425
ENSG00000078061.12	ARAF	0.492439	0.38599	0.00158441	0.231019	0.984988	0.584683	0.181086	0.303805	0.49795	0.00224025	0.557446	0.163744	0.264681	0.00183915	0.388482	0.280094	0.777716
ENSG00000078070.11	MCCC1	0.00516513	0.178056	0.335144	0.00395939	1.19888	0.386456	0.361813	0.447395	0.539154	0.00415402	0.00317363	0.366594	0.456033	0.777357	0.455409	0.192306	0.388563
ENSG00000078081.7	LAMP3	0.0198493	0.0118961	0.659384	0.855291	0.0101424	0.01167	0.0122271	0.00871849	3.84103	0.0151339	0.0132289	0.0144204	0.576045	0.0132299	0.0114718	0.00990949	0.0146692
ENSG00000078098.13	FAP	0.0299774	0.017793	0.0171911	0.0229499	0.0140963	0.0174133	0.313483	0.961969	0.0161168	0.0233239	0.0197892	3.50636	1.06675	0.0191041	0.0171372	0.0173767	0.0165035
ENSG00000078114.18	NEBL	0.00458491	0.00268552	0.303594	0.00336929	0.00222434	0.0256257	0.0025904	3.57784	0.00249616	0.0036091	0.00285525	0.00337434	0.986419	0.00311522	0.00267023	1.17024	0.00233689
ENSG00000078124.11	ACER3	0.00230995	0.492249	0.409253	0.596217	0.955844	0.504446	0.38909	0.573785	0.649373	1.18492	0.00140503	0.130052	0.00130957	0.00147819	0.120366	0.00111457	0.0866166
ENSG00000078140.13	UBE2K	0.226506	0.586127	0.148063	0.0921404	0.231353	0.519575	0.379709	1.00796	0.326248	0.221341	0.556993	0.260402	0.157153	0.594126	0.1311	0.418446	0.242717
ENSG00000078142.11	PIK3C3	0.0429326	0.798283	0.548219	0.0791367	0.499495	0.608342	0.255157	1.31161	0.357706	0.0911321	0.00134877	0.0998998	0.125361	0.482554	0.116235	0.00109169	0.68133
ENSG00000078177.13	N4BP2	0.00517692	2.05872	0.0027173	0.00410563	1.35942	0.00294961	0.00327918	0.79783	0.407203	0.322674	0.00321695	0.249292	0.00315544	0.00318421	0.400534	0.00245354	0.473697
ENSG00000078237.6	TIGAR	0.00192852	0.550797	0.00106118	0.333371	0.446783	0.178617	0.585103	0.282695	0.304938	0.424554	0.00120307	0.00131828	0.543101	1.41604	0.493369	0.235642	0.299338
ENSG00000078246.15	TULP3	0.100736	1.80603	0.298781	0.17575	0.00136085	0.110178	0.519747	0.3707	0.00155073	0.168797	0.00185891	0.343526	0.00235751	1.5825	0.195792	0.00151924	0.418591
ENSG00000078269.13	SYNJ2	0.00138426	0.47553	0.314651	0.00116011	0.00066149	2.972	0.186359	0.473458	0.000709399	0.00112575	0.159432	0.000962321	0.319873	0.00088717	0.261435	0.000670062	0.929595
ENSG00000078295.15	ADCY2	0.0164226	0.0111217	0.787319	0.0130984	0.00816713	0.0101252	0.00890325	1.77739	0.00934619	0.0979456	0.0102179	1.40193	1.91022	0.010342	0.00957352	0.00887482	0.00770164
ENSG00000078304.19	PPP2R5C	0.0669198	0.400857	0.318302	0.363007	0.422754	0.455585	0.641856	0.000355114	0.672661	0.0976676	0.513962	0.10637	0.802531	0.707778	0.230544	0.000393813	0.298397
ENSG00000078328.19	RBFOX1	0.054946	0.0344839	0.0389929	0.0447514	0.0290041	0.601324	0.983353	0.134428	0.0319729	0.0441809	0.0376238	0.211406	3.71226	0.0401182	0.0349104	0.0307452	0.029995
ENSG00000078369.17	GNB1	0.114671	0.267701	0.228661	0.386494	1.34514	0.541601	0.148245	0.51157	0.370528	0.169563	0.510111	0.185313	0.0787785	0.0239816	0.579135	0.287846	0.350635
ENSG00000078399.15	HOXA9	0.0746627	0.0486432	0.176915	0.0670199	0.430751	0.0558097	0.0498346	0.0360067	0.292673	0.0590016	0.0492559	0.0626344	0.0442743	0.054391	0.0471538	0.0391091	4.5041
ENSG00000078401.6	EDN1	0.0249074	0.852487	0.303781	0.0180487	0.0122173	0.014413	0.108243	2.97031	1.01848	0.670575	0.0166417	0.016972	0.0133997	0.0161205	0.0151449	0.0128961	0.0133091
ENSG00000078403.16	MLLT10	0.00459946	1.46129	0.118548	0.124154	0.553931	0.660272	0.303506	0.67425	0.372632	0.961444	0.00285606	0.00321324	0.183597	0.00294282	0.260104	0.00229054	0.410029
ENSG00000078487.17	ZCWPW1	0.00710047	0.217909	0.00387081	0.218765	1.13153	1.0958	0.00442715	0.5444	0.295706	0.00564755	0.785053	0.00522037	0.825876	0.00450686	0.43809	0.511978	0.00356429
ENSG00000078549.14	ADCYAP1R1	0.00503729	0.00372332	1.16787	0.00410403	1.61545	0.00303276	0.00312153	0.526919	0.0025914	0.00387623	0.00328764	0.00369705	0.00293452	0.00363273	0.19354	0.993823	1.56295
ENSG00000078579.8	FGF20	0.163099	0.117437	0.113037	0.135627	0.114068	0.117717	0.117392	0.0975194	2.99917	0.170118	0.124259	0.134502	0.505034	0.834487	0.11598	0.103998	0.108699
ENSG00000078589.12	P2RY10	0.121686	0.092796	0.0826764	4.33886	0.0757272	0.0854895	0.402584	0.0671895	0.110108	0.10385	0.0956144	0.0963716	0.0807213	0.0903902	0.0876485	0.074355	0.0766091
ENSG00000078596.10	ITM2A	0.00200951	0.00117534	0.0011137	0.106628	0.000922394	0.515732	0.0535729	0.000827784	0.00111139	0.00155573	0.00127415	0.00134804	0.00106759	0.00145519	0.00113639	0.000938083	5.40797
ENSG00000078618.19	NRD1	0.000572542	0.370935	0.444286	0.000434613	0.695608	0.400572	0.486035	0.834077	0.322748	0.369743	0.373367	0.0435102	0.650885	0.405586	0.0626466	0.167287	0.471665
ENSG00000078668.13	VDAC3	0.118616	0.000431337	0.334075	0.100955	0.330133	0.432497	0.746881	0.492989	0.196108	0.173577	0.750443	0.000528445	0.20517	1.0622	0.278086	0.323145	0.554104
ENSG00000078674.17	PCM1	0.000546873	0.777553	0.327184	0.000424087	0.452527	0.501809	0.841551	1.06496	0.321256	0.380715	0.000338131	0.00039044	0.796639	0.000353863	0.0744085	0.000267092	0.559033
ENSG00000078687.16	TNRC6C	0.00239415	0.922218	0.200243	0.337398	1.106	1.01777	0.390203	0.750823	0.146934	0.00191853	0.00145432	0.00172932	0.240778	0.245477	0.274442	0.00118561	0.458853
ENSG00000078699.21	CBFA2T2	0.392919	1.3104	0.569695	0.402117	1.5927	0.636921	0.00350367	0.00379509	0.421354	0.00496917	0.00383319	0.372182	0.00367631	0.00404637	0.190691	0.00320911	0.183531
ENSG00000078725.12	BRINP1	0.0119272	0.00734737	1.19491	0.00930483	0.00585074	0.00718456	0.00799966	0.00559866	0.00622582	0.00933457	0.00772506	0.306806	3.3818	0.00848567	0.00696456	0.00635364	1.11516
ENSG00000078747.12	ITCH	0.00157817	1.0912	0.270968	0.00123645	0.298932	0.848195	0.000913712	1.27126	0.448607	0.417301	0.000958727	0.140927	0.582853	0.00100019	0.330612	0.000770795	0.392574
ENSG00000078795.16	PKD2L2	0.38299	0.0938261	0.0898774	0.11679	0.0765959	0.684465	0.0890056	0.877191	0.0842896	0.93745	0.097054	0.101122	0.354994	0.113792	1.59925	0.0766327	0.307935
ENSG00000078804.12	TP53INP2	0.00402658	0.689562	0.104704	0.00304839	0.672675	2.48722	0.00227665	0.00178571	0.700693	0.00307576	0.0024255	0.49194	0.00212643	0.0025664	0.697487	0.00228781	0.231802
ENSG00000078808.16	SDF4	0.403806	0.357373	0.200495	0.242279	1.26896	0.354399	0.00028428	0.30329	0.275021	0.141674	0.821138	0.221913	0.0547199	0.00030967	0.216967	0.552543	0.684793
ENSG00000078814.15	MYH7B	0.112849	0.0894088	0.080289	0.535901	1.08279	1.49638	0.0749597	0.0657049	0.0721232	0.113156	0.0833643	0.0972482	0.373986	0.0931082	0.0842803	1.56121	0.0695316
ENSG00000078900.14	TP73	0.0598047	0.0420718	1.01675	0.0489293	0.807804	0.0393099	3.68721	0.0296814	0.034096	0.0479332	0.0399847	0.044923	0.0366166	0.0437959	0.0442945	0.034138	0.0364912
ENSG00000078902.15	TOLLIP	0.524838	0.662795	0.306132	0.224425	0.732117	0.70615	0.000657979	0.299706	0.182328	0.313799	0.293679	0.128626	0.265036	0.899434	0.135582	0.352283	0.0723268
ENSG00000078967.12	UBE2D4	0.0025099	0.00141282	0.177637	0.00181065	1.22221	0.327516	0.189017	0.81251	0.164138	0.317398	1.56217	0.00170626	0.0279734	0.401309	0.31481	0.338789	0.236902
ENSG00000079101.16	CLUL1	0.0786242	0.0504003	1.24305	0.0669543	0.0440161	1.26078	0.608821	1.53888	0.0456485	0.0639166	0.0559862	0.0602471	0.75951	0.0664139	0.0507311	0.0498559	0.0474483
ENSG00000079102.16	RUNX1T1	0.0145776	0.00946721	0.00916728	0.0122091	1.8187	0.590632	0.011768	0.00659167	0.00768713	0.0116427	0.00958326	0.0473581	1.37595	0.0103716	0.298374	0.00740593	1.85724
ENSG00000079134.11	THOC1	0.00205186	0.907208	0.311135	0.00160744	0.427279	0.438693	0.554658	0.861798	0.263021	0.162424	0.0364487	0.244856	0.265847	0.415576	0.34805	0.0684734	0.790721
ENSG00000079150.17	FKBP7	0.00665273	0.324012	0.688282	0.00503612	0.787255	0.00333757	0.490645	0.00246326	0.00316725	0.00453138	0.0035205	0.427792	0.423023	2.32832	0.00328546	0.203432	0.394812
ENSG00000079156.16	OSBPL6	0.0267009	0.498408	0.609288	0.0018171	0.705827	0.00130883	0.533781	1.32076	0.00121227	0.00177632	0.00141965	0.0016452	0.966238	0.001465	0.558036	0.868968	0.00117245
ENSG00000079215.13	SLC1A3	0.000316915	0.000181082	0.000178552	0.00026727	0.376941	0.0203588	0.0768663	1.58178	0.0939116	0.268626	0.000196311	1.29347	0.750642	0.000200346	1.03729	0.565605	0.0331451
ENSG00000079246.15	XRCC5	0.0955069	0.331496	0.0581078	0.199494	0.249008	0.763704	0.715845	1.13111	0.136363	0.293568	0.537112	0.103666	0.652337	0.00783194	0.137238	0.000117535	0.687475
ENSG00000079257.7	LXN	0.0212672	0.0119392	0.0115258	0.83636	0.0102205	0.135604	0.0133189	0.00927257	3.78074	0.0173706	0.0131845	0.0166974	1.17142	0.0135502	0.0138255	0.0107602	0.0111715
ENSG00000079263.18	SP140	0.0105068	0.00820169	0.0493977	0.00873339	0.00533462	0.107603	0.00710362	0.00450931	5.37732	0.00876038	0.00661715	0.00704501	0.00541918	0.2159	0.254992	0.00539979	0.0163448
ENSG00000079277.19	MKNK1	0.00374559	0.0531793	0.635408	0.266792	0.634185	0.00258657	0.14523	0.0584425	2.1046	1.24795	0.00235639	0.00272593	0.124787	0.00268984	0.00231033	0.354325	0.458404
ENSG00000079308.16	TNS1	0.00282327	0.166157	0.00158758	1.1469	1.44254	0.208194	0.00155369	0.410216	0.365751	0.00212561	0.00173311	1.12655	0.00153276	0.00182198	0.315763	0.575865	0.328676
ENSG00000079313.11	REXO1	0.226929	0.906346	0.129921	0.190933	2.08275	0.528081	0.00373677	0.269734	0.36559	0.00488486	0.00417212	0.00511552	0.00344851	0.169807	0.592965	0.00318529	0.611915
ENSG00000079332.14	SAR1A	0.0671348	0.697492	0.459636	0.0871697	0.303353	0.882259	0.16751	0.477842	0.589929	0.227113	0.421769	0.10404	0.189142	0.856614	0.11245	0.000367468	0.456124
ENSG00000079335.18	CDC14A	0.0167921	0.447808	0.434083	0.679134	0.00832455	0.30713	0.457255	0.697628	1.27024	0.0142708	0.0109211	0.0124383	0.454801	0.0118252	0.322485	0.00894814	0.944536
ENSG00000079337.15	RAPGEF3	0.0300492	0.0175965	0.348893	0.609771	1.37849	1.71465	0.0179134	0.0144216	0.459709	0.022748	0.0190664	0.557377	0.290171	0.0196129	0.0175203	0.0182205	0.561379
ENSG00000079385.21	CEACAM1	0.0377939	0.0233119	0.0216266	0.0285206	0.0199828	0.0358931	0.0843972	0.0178048	5.35962	0.0318128	0.0242678	0.0263178	0.0211016	0.294326	0.0280483	0.0189397	0.022769
ENSG00000079387.13	SENP1	0.00586162	0.980509	0.00325487	0.0044707	0.946528	0.163884	0.894622	1.18964	0.297863	0.0545168	0.00344823	0.351354	0.440766	0.0036341	0.00320603	0.191442	0.56457
ENSG00000079432.7	CIC	0.00310814	0.586302	0.146898	0.00250777	2.23096	0.594021	0.00178289	0.00147041	0.341116	0.00245399	0.00194627	0.420279	0.319952	0.00200639	0.787164	0.00157773	0.656225
ENSG00000079435.9	LIPE	0.0198801	0.0128638	0.012388	0.151321	0.766888	2.8044	0.0135482	0.0101883	0.0115242	0.0201822	0.0142197	0.0162804	0.0110742	1.61119	0.0137095	0.334376	0.274233
ENSG00000079459.12	FDFT1	0.000827661	1.0247	0.445826	0.00649217	0.430185	0.4552	0.26867	0.00036148	0.158754	0.000651929	0.952358	0.000595782	0.102436	1.47975	0.426418	0.271137	0.075576
ENSG00000079462.7	PAFAH1B3	0.000626175	0.000344085	0.0803838	0.00044869	1.77877	0.0938458	1.03824	0.000258826	0.0899257	0.000491112	0.755852	0.000415591	0.417349	1.13554	0.355157	0.000300198	0.352006
ENSG00000079482.12	OPHN1	0.0188352	0.0112159	0.0117387	0.0146231	0.744011	0.0128983	0.422056	1.36258	0.0124094	0.283979	0.01147	0.0131199	1.14279	0.0127324	0.695146	0.365129	0.963743
ENSG00000079616.12	KIF22	0.106552	0.363615	0.00145072	0.00208102	0.658771	0.0805326	1.89351	0.512293	0.146035	0.262879	1.03683	0.00196041	0.155694	0.00174749	0.226485	0.647942	0.00141074
ENSG00000079689.13	SCGN	0.0629939	0.0394659	0.0410525	0.04954	0.0342364	0.0401035	5.30568	0.031372	0.0360531	0.0505597	0.0419514	0.0477817	0.0373575	0.0480868	0.039299	0.150204	0.0375773
ENSG00000079691.17	LRRC16A	0.592824	0.00459655	0.266223	0.00626975	0.00403984	0.00429949	0.0043385	1.07882	0.0796279	0.114931	0.00504469	0.00567906	0.906334	0.00507319	2.45306	0.564342	0.00389652
ENSG00000079739.15	PGM1	0.0817049	0.000845954	0.000839902	0.274536	0.35386	0.16275	0.248674	0.460585	0.264828	0.00115231	0.181904	0.363164	0.416216	0.000953991	0.565828	0.508445	2.2136
ENSG00000079785.14	DDX1	0.0933663	0.450285	0.327411	0.521678	0.477514	0.433955	0.391337	0.742231	0.000251001	0.358065	0.862502	0.000338872	0.568036	0.355424	0.241832	0.000239481	0.275499
ENSG00000079805.16	DNM2	0.0017846	0.289114	0.502687	0.0339549	1.45511	0.597451	0.372656	0.161492	0.971313	0.36348	0.441711	0.150057	0.000950241	0.254425	0.352417	0.08251	0.0687536
ENSG00000079819.16	EPB41L2	0.000826536	0.348372	0.854134	0.000661194	0.227419	0.959279	0.722078	0.40509	0.438338	0.966064	0.000506434	0.000593305	0.34006	0.423699	0.0631303	0.195919	0.153769
ENSG00000079841.18	RIMS1	0.0210928	0.569999	0.0121863	0.0137341	0.2033	0.175117	0.0138794	2.01773	0.0100868	0.0145903	0.0123214	0.0133168	2.18051	0.0131452	0.0110971	0.0105474	0.805748
ENSG00000079931.14	MOXD1	0.00149333	0.000899716	0.205254	1.05397	0.100813	0.000956928	0.147493	1.45467	0.000781745	0.00114783	0.000931924	0.00115341	0.000799373	0.000975208	1.03235	2.09537	0.000819625
ENSG00000079950.13	STX7	0.535204	0.256298	0.772084	0.001083	0.342626	1.19986	0.108102	0.471448	0.796296	0.345444	0.000861158	0.00101427	0.374741	0.507388	0.17601	0.158515	0.0529172
ENSG00000079974.17	RABL2B	0.686485	0.391127	0.00295631	0.249429	0.85103	0.214805	0.292777	0.339687	0.00281286	0.460235	0.00327246	0.21786	0.768277	1.1727	0.292245	0.00261685	0.151298
ENSG00000079999.13	KEAP1	0.0881595	0.625775	0.000692279	0.19022	1.20136	0.810602	0.449957	0.462282	0.31502	0.000991155	0.653414	0.000922786	0.429388	0.00080809	0.812905	0.000637144	0.0567752
ENSG00000080007.7	DDX43	0.145113	0.0988205	0.0939266	0.125135	0.0877206	2.05181	0.0974022	0.0867309	1.42637	0.128941	0.113022	0.125606	0.0957332	0.110759	0.832469	0.370509	0.088837
ENSG00000080031.9	PTPRH	0.0220558	0.658239	0.175052	0.0229208	0.617813	3.55479	0.0132736	0.00986585	0.0117292	0.0169248	0.0145506	0.0163596	0.0124427	0.91363	0.0147572	0.0112603	0.0124143
ENSG00000080166.15	DCT	0.0799785	0.755278	0.0450574	0.0583739	0.0377765	0.0512102	0.0525826	1.40892	0.0435361	0.0571885	0.0496156	0.0592876	0.0416218	0.0537403	0.487579	1.03263	1.77805
ENSG00000080189.14	SLC35C2	0.297202	0.225416	0.00129515	0.262175	0.986197	0.509532	0.00138488	0.642143	0.524205	0.00188107	0.308664	0.251378	0.242918	0.558385	0.190414	0.48899	0.607643
ENSG00000080200.9	CRYBG3	0.00327337	0.570023	0.734177	0.552262	0.371632	0.989115	0.00190114	0.719224	0.388103	0.56104	0.00197985	0.0022854	0.872419	0.00210456	0.00188596	0.00163584	0.326694
ENSG00000080298.15	RFX3	0.00395011	0.686954	0.155269	0.00315327	1.80972	0.0975965	0.762749	0.869976	0.055658	0.00312432	0.00244167	0.377516	0.00263856	0.00258929	0.933756	0.00199432	0.330613
ENSG00000080345.17	RIF1	0.00123054	0.924801	0.196734	0.00104159	0.862534	0.472888	0.716614	1.5429	0.172885	0.15662	0.000753945	0.124832	0.339879	0.000789924	0.000729386	0.000593208	0.584084
ENSG00000080371.5	RAB21	0.0907467	1.49054	0.320471	0.0477258	0.632185	0.873379	0.0878947	0.467515	0.563721	0.0657486	0.208503	0.220945	0.128509	0.357484	0.203934	0.314011	0.0266226
ENSG00000080493.13	SLC4A4	0.00360884	0.115618	0.00211553	0.00312476	0.00226936	0.00216329	0.0434455	1.96626	0.00184867	0.00286651	0.00236861	0.763021	0.496446	0.00240034	2.06236	0.627852	0.00193936
ENSG00000080503.20	SMARCA2	0.00180892	0.187193	0.463744	0.154448	0.907341	0.543559	0.352889	1.27818	0.394026	0.107026	0.00111977	0.00128799	0.39907	0.518773	0.00105844	0.787417	0.000928175
ENSG00000080511.3	RDH8	0.144726	0.102841	3.7329	0.262914	0.0883214	0.102842	0.120555	0.0963495	0.0975076	0.127919	0.569983	0.117959	0.0974773	0.114095	0.103748	0.093704	0.103422
ENSG00000080546.13	SESN1	0.00610859	1.19786	0.249398	0.00453861	1.01949	0.438479	0.412222	0.518694	1.14202	0.00490037	0.00373111	0.00446603	0.00366671	0.00405142	0.899729	0.186965	0.00320423
ENSG00000080561.13	MID2	0.0360136	1.87813	0.0219951	0.0259031	0.0163252	1.2232	0.0190888	0.91068	0.0673137	0.0278462	0.0213279	0.0237901	0.0207204	0.0218366	0.311524	1.4536	0.0178954
ENSG00000080573.6	COL5A3	0.0093099	0.00552403	0.886111	1.31749	1.40515	0.00517745	0.00521822	0.00419027	0.123028	0.00741691	0.00592049	1.32897	0.130179	0.00598463	0.197674	0.00467712	0.657273
ENSG00000080603.16	SRCAP	0.484082	0.942681	0.0178206	0.0228952	0.964021	0.974854	0.0185481	0.375983	0.0230128	1.17477	0.0194324	0.0230628	0.805045	0.0196119	0.0199441	0.0155766	0.196011
ENSG00000080608.9	PUM3	0.0763485	0.684507	0.192562	0.0519304	0.481868	0.203697	0.185648	1.67986	0.000466801	0.183237	1.51748	0.000629817	0.201294	0.372363	0.00051149	0.0702496	0.197281
ENSG00000080644.15	CHRNA3	0.0437852	0.0281551	0.766581	0.632368	0.867475	0.937595	0.0331159	0.0216081	0.0247274	0.152835	0.0301901	0.0327228	0.0255999	0.033251	0.0286947	0.294715	2.14245
ENSG00000080709.14	KCNN2	0.0230993	0.014919	1.67925	0.0170804	1.12627	0.013904	0.33905	1.01541	0.0122288	0.0184319	0.0162674	0.0163024	0.74706	0.0180357	1.01403	0.0131537	0.0135257
ENSG00000080802.18	CNOT4	0.00173403	1.57401	0.30329	0.00137805	0.495137	0.207652	0.366432	0.790836	0.210935	0.00137017	0.0954196	0.0787762	0.691284	0.577853	0.265995	0.171622	0.266149
ENSG00000080815.18	PSEN1	0.192878	0.779791	0.196874	0.403204	0.865547	0.949623	0.000925043	0.00076071	0.842688	0.398614	0.000973082	0.192094	0.283249	0.375684	0.397332	0.000798962	0.218848
ENSG00000080819.6	CPOX	0.00507993	0.276765	0.827023	0.473661	1.36413	0.702218	0.388176	0.00237171	0.372201	0.00404017	0.00329517	0.360259	0.315563	0.00337548	0.324743	0.00264078	0.674075
ENSG00000080822.16	CLDND1	0.046163	0.670734	0.058413	0.292921	0.384691	2.2186	0.143517	0.000292334	0.228612	0.000501206	0.437979	0.224582	0.000362685	0.590273	0.457896	0.000320083	0.344091
ENSG00000080823.21	MOK	0.00455207	1.74901	0.119898	0.601353	0.00233008	0.164468	0.00284053	0.00245446	0.00239799	0.00396792	1.07081	0.0440311	1.14905	0.746078	0.0898788	0.00254652	0.343975
ENSG00000080824.18	HSP90AA1	0.225152	1.91475	1.57922e-05	0.0852343	0.662119	0.32097	0.323992	1.28666e-05	0.0043801	0.230982	0.253674	0.00265255	0.276381	1.679	1.6045e-05	1.38587e-05	0.120649
ENSG00000080839.11	RBL1	0.00669242	0.273342	0.00380631	0.00484907	0.826587	0.136544	2.94699	0.834198	0.296556	0.00518153	0.00406154	0.254979	0.00447009	0.00431716	0.0039839	0.00322308	0.489722
ENSG00000080845.17	DLGAP4	0.00107509	0.484757	0.294208	0.216852	1.11269	0.259025	0.000618594	0.489185	0.197141	0.0435814	0.000663492	0.0612279	0.653776	0.277852	0.479191	0.756109	0.771971
ENSG00000080854.14	IGSF9B	0.0146771	1.44166	0.0091187	0.0115464	2.13397	1.40901	0.00891317	0.0073782	0.00831021	0.0131753	0.0100136	0.0122986	0.0109382	0.0101949	0.0091147	0.236666	0.751788
ENSG00000080986.12	NDC80	0.00615658	0.00342872	0.00351726	0.00476609	0.00284571	0.00346813	5.75513	0.00262067	0.135739	0.00463296	0.00373971	0.0879268	0.00313937	0.00395907	0.0621307	0.0130457	0.00327237
ENSG00000081014.10	AP4E1	0.00909981	0.685733	0.729065	0.00705209	0.942641	0.770821	0.581102	0.806329	0.717847	0.20649	0.0056334	0.247441	0.00515532	0.00605929	0.00558614	0.0045165	0.368732
ENSG00000081019.13	RSBN1	0.00347334	1.76	0.598748	0.327225	0.169594	0.267364	0.456395	0.813025	0.402875	0.00272324	0.00216261	0.00245623	0.536272	0.00226346	0.377599	0.00171287	0.375846
ENSG00000081026.18	MAGI3	0.00555014	0.597341	0.661317	0.00444795	1.19176	0.13626	0.653226	0.85025	0.00310159	0.139199	0.00356881	0.00410822	1.56846	0.00381333	0.003504	0.00292945	0.270717
ENSG00000081041.8	CXCL2	0.000277577	0.000146698	0.000144152	0.000207704	0.000126909	0.000150302	0.00015013	1.4203	0.363422	0.000189535	0.000162578	4.27146	0.000132663	0.0426927	0.000165133	0.000129135	0.000126732
ENSG00000081051.7	AFP	0.0175272	0.0108041	0.010046	0.0126796	0.00823401	0.0105579	0.00990439	2.16535	0.00919598	0.0813702	0.0123142	0.341222	1.13855	0.0116301	0.0107165	2.23996	0.00848905
ENSG00000081052.11	COL4A4	0.0943546	0.0552315	2.96696	0.489715	0.0498133	0.0543151	0.0578271	0.504223	0.0567565	0.505359	0.0609073	0.06549	0.752144	0.0657319	0.209506	0.051838	0.0503451
ENSG00000081059.19	TCF7	0.00751425	0.562426	1.74496	0.00620243	0.00364543	0.00450049	0.534358	1.76435	0.0896779	0.0060482	0.00493148	0.00539517	0.267889	0.00496476	0.00414196	1.08433	0.0040694
ENSG00000081087.14	OSTM1	0.289611	0.449104	0.586994	0.000888035	0.442213	0.280034	0.000723143	1.0946	0.645885	0.916119	0.00071847	0.169597	0.172723	0.265047	0.248519	0.468579	0.0685536
ENSG00000081138.13	CDH7	0.108194	0.0733075	0.264248	0.0981899	0.0670641	0.0718405	1.29746	0.0587816	0.275419	0.10215	0.0763724	0.479637	0.0671705	0.0786904	0.0763063	0.0659342	2.82569
ENSG00000081148.11	IMPG2	0.11808	0.0790345	0.0771913	0.10246	0.075157	0.0780875	0.0819484	0.0620507	0.204519	0.103244	0.0812651	1.63608	0.0735022	0.0842381	0.677884	0.0718007	2.47836
ENSG00000081154.11	PCNP	0.0362843	0.726741	0.250546	0.200412	0.448825	0.501588	0.433007	0.855759	0.286938	0.168288	0.39123	0.133096	0.503096	0.00032137	0.544201	0.215737	0.403894
ENSG00000081177.18	EXD2	0.00446598	0.315689	0.00257378	0.316923	1.11822	1.15643	0.00258788	0.449393	0.243428	0.00356254	0.550897	0.157333	0.51141	0.0028615	0.669075	0.00234221	0.592473
ENSG00000081181.7	ARG2	0.412153	0.00227141	0.295456	0.00272185	0.00161832	1.24379	0.165782	0.00148643	1.28928	0.0694244	0.00214416	0.00242247	0.324083	0.856193	0.00230597	0.00172138	1.42687
ENSG00000081189.13	MEF2C	0.00170734	0.432174	0.593521	0.00139422	0.820529	0.000967294	0.303305	0.692884	1.06317	0.474162	0.00108175	0.00119155	0.793269	0.00114125	0.198142	0.152611	0.568621
ENSG00000081237.18	PTPRC	0.00173769	0.00104789	0.000974024	0.00138793	0.000828018	0.0010539	0.00113778	0.000798354	5.95227	0.104965	0.00108088	0.0015003	0.000985734	0.00107769	0.001068	0.000850882	0.0271023
ENSG00000081277.11	PKP1	0.0647181	0.0407488	1.03659	0.055601	0.0371444	0.0412029	0.0406242	1.71567	0.0397624	0.0525929	0.0466221	1.88633	0.0407141	0.0605849	0.049627	0.838881	0.0458383
ENSG00000081307.12	UBA5	0.114471	0.471972	0.205963	0.00101138	0.417869	0.466711	0.304474	1.0646	0.000701851	0.304336	0.739203	0.118009	0.216943	0.343923	0.323099	0.48279	0.523825
ENSG00000081320.10	STK17B	0.00368074	0.949987	0.534824	0.0027789	0.0017574	0.00218061	0.390019	0.441204	2.70938	0.00293428	0.0023444	0.00268594	0.739854	0.00250721	0.00227986	0.309296	0.00200328
ENSG00000081377.16	CDC14B	0.00302658	0.982544	0.254422	0.409228	1.48817	0.869542	0.00182128	0.13292	0.276764	0.00243429	0.00185761	0.00215458	0.269865	0.636235	0.548315	0.218886	0.00158592
ENSG00000081386.12	ZNF510	0.0137227	1.14321	0.36793	0.814213	1.02621	0.427279	0.492992	0.507037	0.163063	0.0113783	0.00862759	0.0100757	0.428121	0.661797	0.00964684	0.00649756	0.00714684
ENSG00000081479.12	LRP2	0.0132386	0.00788422	0.310647	0.00981822	0.00634642	5.6068	0.00756925	0.00616524	0.00738016	0.0667038	0.00849287	0.00960362	0.00755224	0.00891906	0.00804873	0.00662784	0.0070843
ENSG00000081665.13	ZNF506	0.00438976	1.17746	0.327427	0.371436	0.80108	0.620905	0.302353	0.996008	0.323739	0.00341207	0.00272616	0.0030677	0.43856	0.00295482	0.453862	0.00226618	0.268021
ENSG00000081692.12	JMJD4	0.320391	0.426187	0.313725	0.224483	1.01361	0.337775	0.00170768	1.10119	0.00177784	0.172906	1.10041	0.00219814	0.341309	0.285266	0.00174534	0.338488	0.116607
ENSG00000081721.11	DUSP12	0.290829	0.681585	0.00111376	0.318353	0.969561	0.266331	0.37736	0.216699	0.19689	0.0015434	1.00134	0.00139321	0.197751	0.681312	0.522185	0.000970044	0.374634
ENSG00000081760.16	AACS	0.00758718	0.92612	0.00431179	0.00579572	1.46904	0.00614343	0.568727	0.299147	0.302755	0.00621204	0.00474176	0.621809	0.00442698	0.660899	0.238234	0.00379629	0.969683
ENSG00000081791.8	KIAA0141	0.48166	0.251597	0.00158898	0.376864	0.991379	0.485963	0.330784	0.77929	0.342294	0.221163	0.192313	0.00200431	0.00158102	0.00178755	0.233959	0.421928	0.983635
ENSG00000081803.15	CADPS2	0.00949379	0.275334	0.612824	0.0073942	0.00467316	0.00517055	0.00527143	2.17307	0.093911	0.00838517	0.00571577	0.00702982	0.665796	0.00609226	0.296969	1.91748	0.00466167
ENSG00000081818.3	PCDHB4	0.017227	0.0104063	0.010197	0.0155185	0.238158	1.19292	0.0108873	0.00806828	0.00892219	0.0138309	0.0116146	0.0140308	4.50129	0.0124727	0.0119629	0.0117047	0.00933202
ENSG00000081842.17	PCDHA6	0.172965	0.121139	0.118069	0.147365	0.107197	2.3371	0.121643	0.38251	0.182604	0.145801	0.133039	0.137606	0.119853	0.136511	1.4805	0.114639	0.111538
ENSG00000081853.14	PCDHGA2	0.10553	0.0732982	0.380315	0.102808	0.0677736	0.247384	0.0730221	2.25737	0.0651164	0.0919312	0.0809494	0.0953728	1.04105	0.0921322	0.806597	0.0746584	0.43129
ENSG00000081870.11	HSPB11	0.161605	0.000404228	0.611712	0.250188	0.148291	0.252839	1.22474	0.1412	0.172176	0.342885	0.000473146	0.158329	0.209834	1.55004	0.0772467	0.479338	0.318646
ENSG00000081913.13	PHLPP1	0.00440041	0.507864	0.00254878	0.00334085	1.61949	1.97872	0.00270456	0.152076	0.0901009	0.00345956	0.00277222	0.00311678	0.00237642	0.597075	0.571899	0.239401	0.318321
ENSG00000081923.10	ATP8B1	0.0350799	0.0198042	1.25874	1.19983	0.0156219	0.0194563	0.018768	0.929628	0.925242	0.0265233	0.020845	0.0247757	0.545987	0.0224865	0.0200061	0.996973	0.0173695
ENSG00000081985.10	IL12RB2	0.156542	0.121359	0.115294	0.142471	0.10925	0.119287	0.126906	0.0971403	0.111867	0.141631	0.130945	0.130702	4.07707	0.133149	0.127627	0.104743	0.12618
ENSG00000082014.16	SMARCD3	0.00260148	0.194265	0.423566	0.00201238	2.407	0.00154154	0.0014447	0.589459	0.0662979	0.00207223	0.955201	0.149014	0.0658693	0.00171771	0.476178	0.183867	0.577701
ENSG00000082068.8	WDR70	0.202004	0.481754	0.413774	0.00220333	0.693324	0.35561	0.554677	0.920615	0.344925	0.00225288	0.313282	0.229527	0.601269	0.345263	0.00168685	0.0013953	0.636225
ENSG00000082074.15	FYB	0.004588	0.00251852	0.00233639	0.0797765	0.00209199	0.00264774	0.109271	0.00184868	5.63949	0.00367727	0.00277034	0.00326017	0.0266075	0.00278908	0.00255432	0.00208177	0.211335
ENSG00000082126.17	MPP4	0.0355739	0.0221626	0.0214168	0.0263246	1.09394	0.366138	0.0230615	1.13362	0.018932	0.0274728	2.55374	0.0254682	0.0209689	0.0269287	0.0235861	0.0196622	0.657784
ENSG00000082146.12	STRADB	0.267663	0.0783554	0.149651	0.305975	0.302765	0.86437	0.354332	0.314075	0.0528316	0.00146614	0.634228	0.00174468	0.253335	0.283556	0.464997	0.581679	1.18884
ENSG00000082153.17	BZW1	0.000173635	0.824305	0.440254	0.217937	7.96782e-05	0.411972	0.291946	0.945254	0.261124	0.117011	0.439259	0.138808	0.491214	0.60867	0.311702	8.60671e-05	0.600192
ENSG00000082196.20	C1QTNF3	0.0291858	0.01842	0.0175533	0.0225551	0.993901	0.38993	0.600367	0.0137719	0.0160583	0.221516	0.018839	0.0218529	0.0194172	0.0202162	3.33531	0.0158889	0.342679
ENSG00000082212.11	ME2	0.819593	0.000432791	0.237468	0.000594705	0.572971	0.498948	0.298616	0.936021	0.389	1.10455	0.431066	0.000550191	0.000401653	0.000496179	0.233201	0.375101	0.200937
ENSG00000082213.17	C5orf22	0.00488654	0.852316	0.483333	0.00386877	1.06096	0.441263	0.00295647	1.30218	0.296819	0.666918	0.00309478	0.46093	0.0028918	0.00318542	0.157475	0.207927	0.148622
ENSG00000082258.12	CCNT2	0.00299471	1.80972	0.0485217	0.466308	0.710694	0.459707	0.00177772	0.708173	0.303544	0.230918	0.00182714	0.237892	0.00166536	0.00193661	0.415175	0.00150325	0.697415
ENSG00000082269.16	FAM135A	0.00487852	0.895689	0.231594	0.273217	1.33105	0.166386	0.00282642	0.812945	0.584842	0.00398577	0.445838	0.00345163	0.994141	0.00319285	0.340496	0.00253825	0.00255524
ENSG00000082293.12	COL19A1	0.0592922	0.0394123	0.033743	0.0457191	1.38397	0.0424373	0.0392224	0.0434815	0.165475	0.0504454	0.0398863	0.0413783	1.02625	0.0449294	1.80507	0.031972	1.20172
ENSG00000082397.16	EPB41L3	0.00188638	0.00121198	0.00127697	0.00148169	0.113686	0.400747	0.00116645	0.000907004	4.76675	0.00147342	0.00126419	0.00143043	0.000983314	0.00123514	0.00113931	0.00111117	0.802106
ENSG00000082438.15	COBLL1	0.00777757	0.47456	0.00449823	0.0062962	0.377756	0.00444852	0.179077	2.36648	0.00449062	0.00641143	0.00478054	0.291852	1.16335	0.00489324	0.0046747	1.19435	0.00370736
ENSG00000082458.11	DLG3	0.00897162	0.254549	0.228987	0.0082305	2.17291	0.515447	0.441204	0.639766	0.00467683	0.00731204	0.00592732	0.390005	0.611942	0.00633052	0.261834	0.00490898	0.536272
ENSG00000082482.13	KCNK2	0.0511678	0.0315359	0.0318939	0.0395011	1.45768	0.0322381	3.18568	0.0241049	0.0281544	0.0412287	0.0370786	0.0376399	0.967097	0.0347748	0.0322177	0.0266891	0.0362859
ENSG00000082497.11	SERTAD4	0.0717904	0.0517005	0.0467663	0.0558758	0.514338	1.42912	1.47569	0.0433992	0.0414091	0.0580034	0.0489284	0.0541557	0.632285	0.0583781	0.0474874	1.42157	0.0415265
ENSG00000082512.14	TRAF5	0.007006	0.955335	0.00392985	0.477998	0.5784	0.335388	0.511676	0.690877	1.23701	0.00550269	0.00428659	0.00511178	0.401172	0.00432058	0.153089	0.724785	0.00357955
ENSG00000082515.16	MRPL22	0.191436	0.242418	0.0672707	0.0631741	0.0558462	0.583148	0.532071	0.544159	0.0917	0.264872	1.41643	0.118064	0.404752	0.625045	0.251706	0.252979	0.394876
ENSG00000082516.8	GEMIN5	0.0847812	0.321458	0.70409	0.0026002	1.01413	0.344532	0.00201551	1.93774	0.00191804	0.00274938	0.444552	0.00257314	0.493282	0.218982	0.0558576	0.00175007	0.466734
ENSG00000082641.15	NFE2L1	0.278092	0.574085	0.0964495	0.44369	0.77474	0.808475	0.000301923	0.695303	0.320956	0.0322297	0.000321784	0.482563	0.167544	0.0753192	0.381795	0.770801	0.197294
ENSG00000082684.14	SEMA5B	0.0114039	0.00690273	0.00700157	0.00894349	1.09041	0.00700197	0.00736084	0.00507319	0.00594995	0.00897567	0.00737686	0.00832479	0.472366	0.00780562	1.10516	0.00675904	3.33222
ENSG00000082701.14	GSK3B	0.00174801	0.470046	0.642623	0.00133409	1.26921	0.196215	0.297647	0.713732	0.205603	0.263832	0.00107017	0.105826	0.45278	0.00112307	0.227778	0.365489	0.88381
ENSG00000082781.11	ITGB5	0.00248673	0.0994605	0.29531	0.00188486	0.851403	0.18274	0.00134344	0.636565	1.57302	1.16593	0.00150094	0.117803	0.230601	0.00153571	0.00142805	0.722957	0.213849
ENSG00000082805.19	ERC1	0.00254334	0.670133	0.884482	0.00195911	0.824974	0.350824	0.306741	1.29579	0.286237	0.109664	0.00158131	0.00182402	0.576804	0.00166101	0.00148429	0.427757	0.355345
ENSG00000082898.16	XPO1	0.000640516	0.689933	0.00036369	0.000499109	0.94862	0.457112	0.516653	1.01277	0.186702	0.299554	0.134458	0.258186	0.594298	0.000404222	0.387041	0.116946	0.495777
ENSG00000082996.19	RNF13	0.196982	0.349673	0.427813	0.000512498	0.160623	1.19074	0.182618	0.396698	1.31884	0.0924332	0.000412012	0.128822	0.66984	0.398248	0.000408691	0.207888	0.377396
ENSG00000083067.22	TRPM3	0.0242858	0.015847	0.319265	0.0234652	1.13753	0.0153043	0.0158749	0.710588	0.0128859	0.020538	0.0185577	0.0191168	0.0159843	0.693288	3.02591	0.0149336	0.0144868
ENSG00000083093.9	PALB2	0.354842	0.962993	0.300908	0.00420161	0.54989	0.32189	0.671875	1.5968	0.00296897	0.341095	0.00348584	0.123939	0.851771	0.00364321	0.00351357	0.00275551	0.0030029
ENSG00000083097.14	DOPEY1	0.0819956	0.894696	0.897121	0.00457578	0.420719	0.853047	0.00382186	1.06508	0.00361084	0.531063	0.00364998	0.004331	0.299851	0.00413985	0.650966	0.0029994	0.37787
ENSG00000083099.10	LYRM2	0.295923	0.213303	0.227584	0.317883	0.00038115	0.88039	0.492232	1.06767	0.0732656	0.354282	0.000513323	0.0173055	1.01622	0.236562	0.200284	0.312568	0.39357
ENSG00000083123.14	BCKDHB	0.00612446	0.0033618	1.15297	0.437665	0.66042	0.208839	0.170378	0.784174	0.00318533	0.265971	0.00369785	0.00426575	0.774889	0.792931	0.143382	0.535575	0.15172
ENSG00000083168.9	KAT6A	0.00183389	1.44217	0.216974	0.00142926	1.35374	0.685358	0.268605	0.686018	0.278462	0.0014861	0.00113161	0.0945448	0.32507	0.271161	0.0011113	0.000900658	0.469874
ENSG00000083223.17	ZCCHC6	0.00203075	1.75357	0.499264	0.00165839	0.417633	0.428109	0.00119861	0.52986	1.17076	0.00161515	0.00126372	0.212163	0.423537	0.183436	0.193498	0.000994952	0.279249
ENSG00000083290.19	ULK2	0.00688331	0.00392276	0.003822	0.30689	1.6867	1.07083	0.00480305	1.09411	0.4569	0.00538134	0.00419023	0.298386	0.00355319	0.00428996	0.00406466	0.480339	0.664411
ENSG00000083312.17	TNPO1	0.000778285	0.847114	0.262	0.322256	1.12996	0.500628	0.256033	1.13438	0.200213	0.150601	0.00047897	0.0402651	0.375873	0.0940832	0.144421	0.000386057	0.640471
ENSG00000083444.16	PLOD1	0.315892	0.000622372	0.324617	1.03021	0.734388	0.000740971	0.000600797	0.217901	0.310327	0.271694	0.276036	0.461184	0.341126	0.000712963	0.446126	0.000542093	1.3672
ENSG00000083454.21	P2RX5	0.0244096	0.0148666	0.83087	0.335731	0.555887	0.0151361	0.0155539	0.0142062	0.696671	0.0220812	1.09153	0.0173075	0.0145251	0.016786	0.0142217	0.243908	2.17422
ENSG00000083457.11	ITGAE	0.218059	0.00056839	0.0664983	0.0866625	0.766213	0.180425	0.950463	0.19716	0.237683	0.327593	1.26459	0.000694637	0.196103	0.792663	0.232972	0.331474	0.250099
ENSG00000083520.14	DIS3	0.137012	1.31165	0.319968	0.0012034	0.458826	0.544187	0.316498	1.71804	0.0635203	0.378599	0.265881	0.00111611	0.133764	0.174579	0.000907598	0.000790133	0.273336
ENSG00000083535.15	PIBF1	0.00413017	1.14244	0.536175	0.00312239	0.00203379	0.295118	0.44696	1.67699	0.0815315	0.327433	0.00266503	0.00294299	0.85102	0.203871	0.180002	0.340942	0.00230998
ENSG00000083544.13	TDRD3	0.0040768	0.841275	0.00237494	0.00311772	0.901141	0.805977	0.00242598	1.76025	0.374765	0.316534	0.56406	0.00297322	0.00236809	0.00264044	0.511581	0.00207181	0.00206261
ENSG00000083635.7	NUFIP1	0.00286569	1.0006	0.442196	0.00237319	0.578543	0.325985	0.20683	1.10099	0.00147778	0.17277	0.890089	0.00204955	0.814905	0.472842	0.0823874	0.00142247	0.00145628
ENSG00000083642.18	PDS5B	0.00171546	0.867117	0.172587	0.00148563	0.747088	0.48708	1.12526	0.698776	0.365227	0.148572	0.00104184	0.0607911	0.706968	0.00109549	0.245299	0.00083056	0.468935
ENSG00000083720.12	OXCT1	0.00234542	0.177581	0.322561	0.00183029	0.960191	0.578398	1.29849	0.772676	0.102907	0.0510703	0.00145954	0.0116811	0.541368	0.133341	0.215202	0.265221	0.663501
ENSG00000083750.12	RRAGB	0.0061611	0.590169	0.257768	0.00472276	0.943022	0.536041	0.110073	0.549139	0.410094	0.00507603	0.00397572	0.00445433	0.062643	1.47462	0.444865	0.347851	0.348855
ENSG00000083799.17	CYLD	0.0013095	1.50034	0.361419	0.00097314	0.289635	0.81593	0.000776063	1.27566	0.535524	0.13627	0.000792682	0.432423	0.00076999	0.292195	0.000751641	0.45445	0.000685314
ENSG00000083807.9	SLC27A5	0.192253	0.00167573	0.200502	0.00209036	1.35948	0.139505	0.00165272	0.413231	0.00153873	0.187121	1.84162	0.00195294	0.43423	0.906651	0.14378	0.215646	0.0568568
ENSG00000083812.11	ZNF324	0.010703	1.30822	0.406616	0.00796678	0.848486	0.384553	0.00634	0.651941	0.432494	0.00829892	0.152837	0.00774287	0.280861	0.46083	0.441845	0.00556185	0.683884
ENSG00000083814.12	ZNF671	0.013959	0.866137	0.0596206	0.0117922	3.41237	0.00866736	0.00815764	0.00651384	0.202694	0.0109225	0.783295	0.0101249	0.0083823	0.00916815	0.672216	0.00724681	0.00764593
ENSG00000083817.8	ZNF416	0.0271166	0.96525	0.315058	0.0225425	1.33406	0.0200415	0.21357	0.718524	0.211746	0.0241319	0.531234	0.0194213	0.016738	0.0204947	1.01756	0.0142609	0.62599
ENSG00000083828.15	ZNF586	0.0135843	1.05208	0.00821066	0.39078	1.4603	0.269819	0.00799647	0.639328	0.226032	0.0100404	0.00903317	0.00987873	0.217391	1.17545	0.380903	0.00756323	0.220566
ENSG00000083838.15	ZNF446	0.0100752	0.833756	0.00586583	0.15724	1.78682	0.367597	0.409158	0.26356	0.36919	0.00801895	0.00631948	0.303651	0.00611997	0.00660503	0.735462	0.00520473	0.824588
ENSG00000083844.10	ZNF264	0.00569803	1.11485	0.00341646	0.00439143	1.87117	0.670186	0.00334582	0.703767	0.496265	0.00454751	0.00352433	0.149094	0.275945	0.00368421	0.368985	0.00285351	0.417849
ENSG00000083845.8	RPS5	0.0488061	0.0996427	0.167432	2.56655e-05	0.361963	0.0708802	0.296948	0.0529724	0.0295288	0.128456	2.65936	2.43465e-05	0.182428	1.06345	0.316162	5.11296e-05	0.621864
ENSG00000083857.13	FAT1	0.0015669	0.17459	0.00096077	0.00123133	0.000788825	0.526603	0.000929362	0.351835	0.000837515	0.00135637	0.00100782	0.311239	1.46239	0.167473	2.16989	0.000790297	0.926387
ENSG00000083896.12	YTHDC1	0.000764654	1.40858	0.160273	0.159287	0.701664	0.815248	0.409971	0.554665	0.410879	0.000603723	0.616611	0.000541693	0.508602	0.150809	0.156701	0.000377405	0.0443684
ENSG00000083937.8	CHMP2B	0.501005	1.17448	0.227186	0.100988	0.000355676	0.998474	0.12739	0.634201	0.163923	0.296437	0.00047823	0.0460879	0.426574	0.817103	0.217734	0.180075	0.187455
ENSG00000084070.11	SMAP2	0.000859894	0.151004	0.751606	0.0545954	0.286453	0.682412	0.331586	0.27688	1.12278	0.000668822	0.000539415	0.000617514	0.378843	1.17409	0.000530186	0.108236	0.778235
ENSG00000084072.16	PPIE	0.113943	0.462451	0.00064522	0.12288	0.614884	0.601992	0.151123	0.441893	0.3461	0.000915558	0.963826	0.0858478	0.696835	0.729621	0.309411	0.456957	0.000589402
ENSG00000084073.8	ZMPSTE24	0.00127637	0.555334	0.20753	0.000962134	0.585692	0.420263	0.210847	1.56899	0.345161	0.424921	0.31717	0.143216	0.717728	0.224051	0.188221	0.00062236	0.187918
ENSG00000084090.13	STARD7	0.109476	0.444929	0.604395	0.263969	1.23809	0.214004	0.186661	0.782603	0.27294	0.0998247	0.267843	0.000434216	0.0461423	0.255618	0.344893	0.438143	0.529991
ENSG00000084092.6	NOA1	0.00401424	0.632258	0.888255	0.0030219	0.650131	0.226616	0.559187	0.746948	0.152188	0.0643932	0.00254727	0.113805	0.523126	1.01997	0.141008	0.370108	0.00212346
ENSG00000084093.15	REST	0.00144291	1.3327	0.265161	0.170679	0.000681278	0.62897	0.000872412	1.55358	0.408207	0.253267	0.000881991	0.122496	1.04869	0.000907511	0.144665	0.000723878	0.16597
ENSG00000084110.10	HAL	0.17335	0.127424	0.126994	0.150919	0.117911	0.306062	0.175537	0.112199	0.481427	0.152108	0.141899	0.147578	0.124859	0.158159	0.976236	1.19196	1.40376
ENSG00000084112.14	SSH1	0.00284517	0.24059	0.239056	0.4923	0.85706	0.135974	0.00164355	0.416872	2.34303	0.277744	0.0017732	0.318586	0.00170736	0.00182579	0.0952254	0.00136899	0.672187
ENSG00000084207.15	GSTP1	0.398555	4.92043e-05	0.123116	0.277679	0.386711	0.32709	0.362261	0.284771	0.0414398	0.236336	1.56301	6.17595e-05	0.587979	0.545719	0.338605	0.297323	0.329289
ENSG00000084234.16	APLP2	0.630452	0.203995	0.589463	0.14597	0.288399	0.17831	0.195317	0.57071	1.04588	0.438656	8.49761e-05	0.267657	0.624143	0.222273	0.265214	0.283562	0.149902
ENSG00000084444.13	FAM234B	0.00657693	0.0341101	1.15552	0.00518528	1.40757	0.621	0.00385491	0.419178	0.127312	0.00539752	0.00406892	0.32978	0.00380996	0.0042649	0.54889	0.270324	1.15265
ENSG00000084453.16	SLCO1A2	0.0671611	0.588432	0.0408861	0.0529747	0.0347283	4.78499	0.0415619	0.0343331	0.040355	0.0626374	0.0453721	0.0499044	0.0800425	0.0474784	0.0444054	0.0400952	0.0374392
ENSG00000084463.7	WBP11	0.125994	1.13381	0.270693	0.0912471	0.320441	0.648953	1.00765	0.680397	0.321959	0.037725	0.000447875	0.0584666	0.480806	0.389703	0.107056	0.0625372	0.36206
ENSG00000084623.11	EIF3I	0.209422	0.230747	0.0713136	0.0734775	0.163512	0.464155	0.246035	0.54064	0.000108853	0.25426	1.56398	0.0529651	0.382279	0.867675	0.104541	0.0958999	0.778971
ENSG00000084628.9	NKAIN1	0.0265997	0.0149832	0.0156868	0.017472	1.72451	2.05431	0.0154157	0.0102287	0.0139149	0.146848	0.0151726	0.0166613	0.30228	0.323831	0.705583	0.0115195	0.682979
ENSG00000084636.17	COL16A1	0.0030657	0.164568	0.00176412	1.02175	1.75536	0.0872509	0.00182402	0.573257	0.00158417	0.00240657	0.00191868	0.519555	0.00172347	0.00204788	1.00901	0.442219	0.510449
ENSG00000084652.15	TXLNA	0.184283	0.6525	0.29652	0.00116962	1.42617	0.609974	0.00091663	0.600668	0.283085	0.208862	0.000953488	0.289519	0.551557	0.0365312	0.196525	0.203013	0.557642
ENSG00000084676.15	NCOA1	0.00276169	0.945883	0.268205	0.531574	1.38625	0.583079	0.00164583	0.78259	0.435875	0.00221987	0.00170031	0.0609118	0.413697	0.00178583	0.509298	0.00138849	0.170929
ENSG00000084693.15	AGBL5	0.00547841	0.34866	0.241132	0.00452188	0.576965	0.709628	0.702694	0.69232	0.155265	0.00439696	0.242571	0.2122	0.609789	0.003599	0.902855	0.00279887	0.684704
ENSG00000084710.13	EFR3B	0.0022398	0.00128084	0.521546	0.148687	1.02126	0.762461	0.00138254	1.56906	0.00125316	0.00184275	0.00143609	0.00161766	0.0650439	0.00151702	0.758889	0.853982	0.386325
ENSG00000084731.13	KIF3C	0.00357756	0.641422	0.636918	0.00293723	1.84032	1.21849	0.00211659	0.00158357	0.00195334	0.30042	0.00222067	0.224378	0.00224667	0.00240621	0.69446	0.191652	0.332627
ENSG00000084733.10	RAB10	0.115882	0.318642	0.676999	0.265499	0.180854	0.568612	0.202865	1.10551	0.213356	0.41783	0.241996	0.111712	0.270159	0.508211	0.231668	0.389317	0.280863
ENSG00000084734.8	GCKR	0.0718918	0.0450288	0.753641	1.0111	0.0374092	0.419627	0.0435745	0.0394313	0.0477851	0.0669236	0.0471355	0.0534687	0.0422762	0.0541376	0.963374	2.35712	0.0387094
ENSG00000084754.10	HADHA	0.408348	0.193225	0.472992	0.417311	0.0531774	0.578078	0.386289	0.57992	0.394638	0.566651	0.382566	0.0082519	0.873867	0.241451	0.108566	0.157241	0.277404
ENSG00000084764.10	MAPRE3	0.0023446	0.0869364	0.656817	0.218916	0.556315	1.55572	0.0629435	0.645986	0.0833723	0.0018591	0.00144274	0.220411	0.214308	0.561725	0.206419	0.801419	0.22289
ENSG00000084774.13	CAD	0.00415452	0.454526	0.00243605	0.00338986	1.79031	0.00256279	0.00243498	0.628584	0.132759	0.117529	0.709454	0.239442	0.319106	0.00264985	0.862133	0.00325794	0.824958
ENSG00000085063.14	CD59	0.13291	8.22626e-05	0.403183	0.18696	0.128554	1.61942	0.000727123	0.487441	0.184204	0.18092	0.759513	0.124454	0.340101	0.659442	8.79417e-05	0.357409	0.534576
ENSG00000085117.11	CD82	0.0004089	0.270446	0.366036	0.173479	0.0645594	0.589232	0.000238406	0.157603	0.402832	0.41109	0.000242583	2.88178	0.000284986	0.0938952	0.0291041	0.658534	0.00020595
ENSG00000085185.15	BCORL1	0.0120834	0.696605	1.36016	0.595971	1.35454	0.294388	0.00712119	0.00558114	0.567919	0.00903926	0.00710002	0.23887	0.528996	0.00835929	0.0071004	0.00639024	0.398862
ENSG00000085224.20	ATRX	0.000534511	0.506936	0.000301551	0.00042608	0.753136	0.50227	0.587511	1.07132	0.501471	0.0333303	0.000326609	0.130684	0.932968	0.000335314	0.0929888	0.00026322	0.98516
ENSG00000085231.13	AK6	0.120855	0.577789	0.302169	0.17696	0.158764	0.247464	0.422921	0.579938	0.000468073	0.329626	1.3939	0.184327	0.174556	0.864438	0.000523437	0.415408	0.149824
ENSG00000085265.10	FCN1	0.128523	0.0994047	0.0873503	0.595309	0.072854	0.0860582	0.0848318	0.0701495	3.28078	0.106534	0.0924727	0.105158	0.0831537	0.0911565	0.938107	0.0837897	0.076988
ENSG00000085274.15	MYNN	0.00250925	1.65602	0.00140505	0.00187432	0.235631	0.396118	0.264289	0.631773	0.137878	0.116322	0.748849	0.0474174	0.336653	0.643135	0.542934	0.00123143	0.335774
ENSG00000085276.17	MECOM	0.0132872	0.00773629	0.0083097	0.0101773	0.700876	0.00791857	0.00848482	0.0072682	0.00722048	0.0110087	0.00933819	0.0131659	2.96313	0.00982993	0.31973	0.00686154	1.99454
ENSG00000085365.17	SCAMP1	0.00191101	0.401522	0.668298	0.00147982	0.438651	0.517539	0.332467	1.21464	0.215972	0.12166	0.00117157	0.269168	0.596356	0.00126167	0.40696	0.000968469	0.909834
ENSG00000085377.13	PREP	0.5515	0.00282318	0.482302	0.00386913	1.13787	0.287749	0.00298328	0.53691	0.335239	0.288601	0.658495	0.00366348	0.00278741	0.376619	0.55014	0.191035	0.687033
ENSG00000085382.11	HACE1	0.00875081	0.467437	1.07047	0.00664427	1.42819	0.449801	0.00571292	0.560152	0.49677	0.00686302	0.00534207	0.272855	0.0781086	0.0057085	0.562484	0.00434724	0.669693
ENSG00000085415.15	SEH1L	0.161336	0.523774	0.231369	0.0924363	0.489471	0.82499	0.493546	1.43866	0.00115841	0.438902	0.599201	0.00156956	0.297065	0.090947	0.0638654	0.00109506	0.350453
ENSG00000085433.15	WDR47	0.00269102	0.961705	0.636036	0.0021148	0.935501	0.638059	0.00168818	0.990941	0.258703	0.0863886	0.00166947	0.197684	0.161659	0.68208	0.28251	0.0666349	0.193726
ENSG00000085449.14	WDFY1	0.00262008	1.41114	0.363673	0.00208844	0.364736	0.613038	0.306506	0.757094	0.510464	0.00203815	0.00157393	0.3126	0.439389	0.00166562	0.394961	0.156101	0.460122
ENSG00000085465.12	OVGP1	1.03248	2.86873	0.0300176	0.0328683	1.23781	0.0257486	0.0251226	0.0197583	0.0238685	0.0333408	0.0274815	0.0303505	0.0271398	0.605604	0.029126	0.0240847	0.0226949
ENSG00000085491.15	SLC25A24	0.00306636	0.20452	0.00176478	0.00264541	0.163749	0.352349	0.396694	0.744899	1.71599	1.60147	0.00184425	0.542477	0.0018243	0.00189695	0.00164886	0.195579	0.167351
ENSG00000085511.19	MAP3K4	0.0023561	0.667044	0.272628	0.00174838	0.922096	0.398527	0.00137069	1.40737	0.285192	0.0678973	0.256545	0.00166142	0.600067	0.00152946	0.183855	0.108247	0.921689
ENSG00000085514.15	PILRA	0.00273374	0.00163892	0.00148507	0.046153	0.00126188	0.0015709	0.00169984	0.00114505	5.74031	0.00220188	0.00162168	0.217675	0.00144984	0.0744027	0.00156571	0.0012603	0.00162602
ENSG00000085552.16	IGSF9	0.0385347	0.0348407	2.12749	0.0287898	0.593841	0.025902	0.0269267	0.231617	0.0209292	0.0306843	0.0263507	0.117566	0.676923	0.0288513	0.0292636	0.0231882	2.03475
ENSG00000085563.14	ABCB1	0.0459759	0.657453	0.0295848	1.8556	0.0269087	0.144154	0.0297533	0.0209863	0.0263426	0.381216	0.029481	0.0323872	0.675543	0.965887	1.1265	0.0236033	0.0243771
ENSG00000085644.13	ZNF213	0.534488	1.1615	0.239341	0.332453	1.73671	0.894683	0.00597294	0.226208	0.00578422	0.00855415	0.00704596	0.0079093	0.217504	0.213991	0.165585	0.335822	0.00562743
ENSG00000085662.13	AKR1B1	1.07141	0.000169726	0.344136	0.00367705	0.25552	0.000183518	0.538564	0.152675	0.231708	0.291942	0.565418	0.479192	0.343201	0.656949	0.000177657	0.252237	0.912818
ENSG00000085719.11	CPNE3	0.000681523	0.203229	0.833509	0.224875	0.290335	0.245894	0.32212	1.42405	0.152831	0.158876	0.000419087	0.000481697	1.00336	0.578127	0.225947	0.146174	0.289045
ENSG00000085721.12	RRN3	0.141522	1.63767	0.219566	0.00211714	1.17767	0.476506	0.00161305	0.810068	0.23818	0.316691	0.00172232	0.145973	0.22841	0.401712	0.297576	0.00136392	0.00143146
ENSG00000085733.15	CTTN	0.0178263	0.338531	0.295156	0.140936	0.855937	0.959011	0.0004145	0.591251	0.000379127	0.000568112	0.660293	0.161389	0.20166	0.37182	0.337587	0.585921	0.581265
ENSG00000085741.12	WNT11	0.132444	1.97174	1.5725	0.114328	0.0968714	0.0952768	0.103561	0.080415	0.0896862	0.113283	0.100954	0.116661	0.0887118	0.114895	1.09683	0.0934896	0.0987987
ENSG00000085760.14	MTIF2	0.00156728	0.300317	0.115269	0.243997	0.480263	0.567117	0.306301	1.35999	0.186143	0.280252	0.728797	0.120424	0.654392	0.119981	0.130509	0.000753542	0.503812
ENSG00000085788.13	DDHD2	0.290378	0.663907	0.00253638	0.00350136	0.580998	1.027	0.00253686	1.04126	0.00240733	0.470823	0.00264459	0.00330299	0.188877	0.00264497	0.562133	0.652697	0.602038
ENSG00000085831.15	TTC39A	0.0445706	0.0279007	0.0273292	0.036224	0.0240654	0.026431	0.0274416	1.44994	0.0237575	0.0345552	0.0302327	0.0345592	0.889275	0.0312336	0.886905	2.47738	0.024048
ENSG00000085832.16	EPS15	0.00184176	0.645997	0.473174	0.139633	0.641067	1.31028	0.0010923	1.04676	0.486137	0.166487	0.0011576	0.00132323	0.238286	0.00120653	0.20392	0.493457	0.248035
ENSG00000085840.12	ORC1	0.0189588	0.216475	0.0103361	0.0137761	0.0106439	0.0114303	5.00163	0.00868818	0.561426	0.0167212	0.0126006	0.0633279	0.107241	0.0122721	0.0121853	0.00969303	0.0110488
ENSG00000085871.8	MGST2	0.00406039	0.00230193	0.00242783	0.758172	0.00190964	0.00345734	0.00263498	0.374054	0.939133	2.53089	0.00270355	0.0029875	0.133601	0.00278149	0.413194	0.92317	0.00221212
ENSG00000085872.14	CHERP	0.0372294	1.18322	0.264348	0.00192722	1.68088	0.0016257	0.291389	0.529807	0.177901	0.183717	0.282987	0.0893438	0.0513244	0.142189	0.537599	0.0658508	0.57847
ENSG00000085978.21	ATG16L1	0.00378674	1.16268	0.730541	0.363092	0.99742	0.337701	0.00229151	0.46534	0.215492	0.00304324	0.00243405	0.434343	0.270399	0.766272	0.146227	0.00194898	0.196694
ENSG00000085982.13	USP40	0.346911	0.461841	0.00228899	0.00312397	0.798024	0.755145	0.00221579	1.07645	0.270936	0.194888	0.00234916	0.378087	0.811671	0.00244982	0.162925	0.00197429	0.828434
ENSG00000085998.13	POMGNT1	0.0017702	0.000976929	0.0386865	0.2503	1.92712	0.56395	0.000958422	0.884933	0.221719	0.111867	0.154131	0.840929	0.149073	0.00107034	0.336816	0.417566	0.198009
ENSG00000085999.11	RAD54L	0.0265502	0.0181979	0.0154422	0.0276848	0.0156458	0.163919	4.45002	0.324027	0.014717	0.0214269	0.0174856	0.432416	0.0155429	0.018321	0.50627	0.0144159	0.0155308
ENSG00000086015.20	MAST2	0.350473	0.826967	0.121736	0.14084	1.8039	0.819575	0.00162382	0.246587	0.00149955	0.276933	0.329442	0.00200543	0.00152976	0.087501	0.362823	0.206276	0.520077
ENSG00000086061.15	DNAJA1	0.14459	1.00849	0.174407	0.13198	0.031089	0.559981	0.571052	0.769604	0.189955	0.136359	0.841016	0.0872556	0.559095	0.768861	8.49964e-05	0.0214961	0.10467
ENSG00000086062.12	B4GALT1	0.00114144	0.198744	0.00066111	0.000860984	0.00054378	0.000662875	0.122359	0.880756	2.66363	0.000897015	0.000697446	0.891013	0.427303	0.000715095	0.00063027	0.908658	0.000646457
ENSG00000086065.13	CHMP5	0.182526	0.244942	0.407638	0.257153	0.144136	0.955779	0.19167	0.383252	0.287307	0.143349	0.447268	0.290166	0.205335	1.06459	0.000302135	0.541244	0.353307
ENSG00000086102.18	NFX1	0.344273	1.106	0.21123	0.268347	0.596456	0.826275	0.259149	1.18175	0.00112024	0.424949	0.0959577	0.00142997	0.400752	0.00131238	0.00118117	0.00101516	0.378644
ENSG00000086159.12	AQP6	0.121875	0.0902266	0.0941914	0.107742	1.90445	0.874087	0.0983457	0.06836	0.0818688	0.107099	0.0903972	0.0974026	0.0793468	0.0924195	0.0952744	1.99812	0.0827176
ENSG00000086189.9	DIMT1	0.00176437	0.321251	0.173055	0.209897	0.373066	0.441127	0.318807	1.56185	0.000930723	0.306492	1.24299	0.0393092	0.0967496	0.54693	0.00103643	0.463694	0.000919656
ENSG00000086200.16	IPO11	0.00382654	0.388851	0.356171	0.534915	1.52033	0.531968	0.32934	1.1988	0.123501	0.275718	0.00237065	0.00271223	0.521792	0.303416	0.00219673	0.00185316	0.00195927
ENSG00000086205.16	FOLH1	0.0126833	0.00716273	0.006707	0.00945148	0.00568886	5.90219	0.00683364	0.0051703	0.0811196	0.0102875	0.00755517	0.00835683	0.00664047	0.007753	0.00925218	0.00591952	0.00618092
ENSG00000086232.12	EIF2AK1	0.0583948	0.282006	0.329375	0.000517673	0.672846	0.193472	0.482004	1.07738	0.0693811	0.26084	0.221785	0.000499955	0.196532	0.879154	0.161893	0.389213	0.824658
ENSG00000086289.11	EPDR1	0.00172439	0.0010269	0.000981567	0.0013639	0.563563	0.100999	0.00104151	2.23457	0.000882472	0.00136383	0.20357	0.324457	0.112484	0.00115539	0.408354	1.81233	0.33
ENSG00000086300.15	SNX10	0.384477	0.078719	0.000622004	0.0271205	0.000493689	0.748427	0.240245	1.16543	0.612751	0.260981	0.00065141	0.641696	0.636719	0.000690623	0.000616237	1.08226	0.218016
ENSG00000086475.14	SEPHS1	0.486801	0.167257	0.0847728	0.00374904	1.16584	0.543549	0.986766	0.432203	0.0762659	0.192833	0.614565	0.0034689	0.174873	0.116134	0.419456	0.00235296	0.628765
ENSG00000086504.15	MRPL28	0.204262	0.000341085	0.0963994	0.167404	1.14239	0.435589	0.108581	0.456181	0.281065	0.0239247	1.69327	0.0833452	0.383618	0.496969	0.221254	0.000301063	0.305059
ENSG00000086506.2	HBQ1	0.156346	0.120664	1.67354	0.945504	0.10002	1.18107	0.124773	0.0920852	0.1061	0.134739	0.120568	0.12883	0.110842	0.134622	0.118446	0.101266	0.724101
ENSG00000086544.2	ITPKC	0.00450701	0.627313	0.00244993	0.00346738	1.41446	0.683404	0.00253735	0.731315	0.00252996	0.0936659	0.485878	1.16985	0.218392	0.00288951	0.193975	0.380128	0.0828932
ENSG00000086589.11	RBM22	0.000761415	0.793059	0.12404	0.228098	0.0809399	0.643218	0.457766	0.922694	0.316628	0.105396	0.167206	0.0424959	0.78902	0.129995	0.555551	0.00037031	0.742706
ENSG00000086598.10	TMED2	0.366532	1.10628	0.553803	0.112203	0.141293	0.294481	0.0881801	0.59465	0.0646038	0.465319	0.390666	0.298677	0.331454	0.470207	0.134002	0.326559	0.361063
ENSG00000086619.13	ERO1B	0.00806678	2.57744	0.445189	0.322026	0.00393661	0.213972	0.00511675	0.686752	1.35143	0.00604445	0.00492986	0.140705	0.0042046	0.00543346	0.00647708	0.00408802	0.313586
ENSG00000086666.18	ZFAND6	0.000798556	0.501209	0.528519	0.192815	0.299645	0.551495	0.208409	0.683826	0.502962	0.195697	0.113609	0.0237672	0.361055	0.941793	0.211503	0.471321	0.311517
ENSG00000086712.12	TXLNG	0.0024247	1.25635	0.119216	0.00176668	0.43616	0.678152	0.440029	0.898218	0.00133527	0.17002	0.405666	0.00171622	0.308269	0.607802	0.111444	0.0012116	0.660039
ENSG00000086717.18	PPEF1	0.210241	0.0929041	0.0894341	0.684442	0.0869317	0.103327	2.69597	0.0755607	0.0941823	0.15596	0.103514	0.104928	0.0920543	0.11679	0.0944708	0.081543	1.19855
ENSG00000086730.16	LAT2	0.00565328	0.306277	0.0383293	0.00413191	0.00278894	0.00376666	0.00352704	0.00240546	3.15775	1.6469	0.00347188	0.00383245	0.00285332	0.529819	0.203691	0.0027823	0.181592
ENSG00000086758.15	HUWE1	0.105168	0.449178	0.130551	0.000752281	1.08887	0.777324	0.165494	0.876389	0.331394	0.142249	0.000601778	0.442264	0.466778	0.000613231	0.216125	0.000479112	0.905698
ENSG00000086827.8	ZW10	0.00415049	1.19198	0.478263	0.00315975	0.558032	0.501189	0.762947	0.75402	0.330152	0.19843	0.515245	0.184554	0.367128	0.00267026	0.00247804	0.158245	0.0870409
ENSG00000086848.14	ALG9	0.0153649	0.879517	0.362631	0.71038	1.26955	0.573225	0.00791453	0.899485	0.00762682	0.509987	0.00861235	0.00958104	0.250346	0.00871678	0.384781	0.193894	0.0073429
ENSG00000086967.9	MYBPC2	0.115381	0.0883699	0.0823682	0.110491	4.04316	0.0822134	0.0826028	0.0689233	0.185286	0.0965959	0.0877261	0.0900349	0.0760034	0.0902015	0.0933345	0.616228	0.0757628
ENSG00000086991.12	NOX4	0.0780383	0.412035	0.39973	0.0634859	1.71243	0.0718585	0.0553885	0.0500413	0.204124	0.0664044	0.0563078	0.0594744	1.53264	0.0581732	0.0506227	0.0484703	1.17236
ENSG00000087008.15	ACOX3	0.00772851	0.314451	0.00447664	0.00609596	1.31589	0.429458	0.00455702	1.03554	0.661662	0.00619966	0.00482568	0.306559	0.218008	0.576559	0.376822	0.367207	0.463374
ENSG00000087053.18	MTMR2	0.522376	0.408167	0.00137646	0.00188539	0.868731	1.23804	0.286038	0.993331	0.00134881	0.462615	0.347278	0.166501	0.00151197	0.0015907	0.296803	0.219188	0.283029
ENSG00000087074.7	PPP1R15A	0.205726	2.128	0.120339	0.0262691	0.000105226	0.395843	0.000131985	0.34436	0.913589	0.000174858	0.527839	0.359386	0.0911587	0.182424	0.0889099	0.256305	0.459425
ENSG00000087076.8	HSD17B14	2.92364	0.341798	0.00193732	0.00248938	0.228222	0.0715205	0.00203187	0.00156376	0.713053	0.248876	0.00217293	0.00250783	0.00192605	0.00232888	0.178657	1.23049	0.146521
ENSG00000087077.11	TRIP6	0.146473	0.188503	0.000350157	0.652794	0.000309561	0.111797	0.000356812	1.30015	0.0625096	0.125804	0.894458	0.000459135	0.729204	0.000413204	0.975066	0.910991	0.000309385
ENSG00000087085.13	ACHE	0.00498109	1.28669	0.423991	0.00556257	2.37921	0.00307229	0.0028986	0.00225781	0.00260338	0.00403413	0.00324845	0.00377104	0.141979	0.0035552	1.19064	0.0026914	0.638419
ENSG00000087086.13	FTL	4.06475	0.0461364	0.010474	0.0398809	0.104741	2.78097e-06	2.63724e-06	0.0194277	0.224594	1.20669	0.0753045	3.25472e-06	0.0013759	0.145611	0.0509723	0.06751	0.0425257
ENSG00000087087.18	SRRT	0.131901	0.927371	0.214122	0.000543571	1.28104	0.318864	0.388465	0.667252	0.0921623	0.256731	0.549153	0.0816769	0.000400151	0.35686	0.180252	0.0399264	0.613227
ENSG00000087088.19	BAX	0.0993661	0.000323861	0.0120678	0.363779	0.888795	0.161812	0.319029	0.0636587	0.976773	0.195339	0.867266	0.302432	0.260432	0.000371586	0.739535	0.215316	0.633664
ENSG00000087095.12	NLK	0.267398	0.92816	0.99799	0.00247209	1.02301	0.608159	0.120153	0.41954	0.127003	0.142231	0.00186216	0.14728	0.00176218	0.551592	0.523173	0.00427654	0.233706
ENSG00000087111.20	PIGS	0.0021359	0.344139	0.369063	0.169555	0.895224	0.575556	0.31512	0.792296	0.462536	0.14049	0.104277	0.232825	0.493312	0.0804919	0.362808	0.426714	0.333301
ENSG00000087116.13	ADAMTS2	0.0882014	0.0615788	0.621171	1.53413	0.845651	1.21477	0.0649908	0.0475701	1.1235	0.0748407	0.0625527	0.0682569	0.0577289	0.0639221	0.0569565	0.0526276	0.0515776
ENSG00000087152.15	ATXN7L3	0.00412173	0.701955	0.00233424	0.724159	1.64638	0.929462	0.00228747	0.0779198	0.820305	0.00314816	0.00255284	0.00286233	0.00226025	0.00274467	0.523347	0.576047	0.0778063
ENSG00000087157.18	PGS1	0.00344376	0.417313	0.216641	0.214437	0.705042	0.559868	0.422915	0.00154078	0.938108	0.00272587	0.00217367	0.00250423	0.00190082	1.48651	0.111363	0.468755	0.544501
ENSG00000087191.12	PSMC5	0.252093	0.0638928	0.0239562	0.243816	0.750619	0.718644	0.214578	0.515456	0.173746	0.232244	1.32785	0.168817	0.171754	0.354718	0.207373	0.225459	0.45496
ENSG00000087206.16	UIMC1	0.00229243	1.40347	0.251893	0.219936	0.315026	0.592317	0.270715	0.679441	0.367835	0.00179685	0.450973	0.00160386	0.229893	0.546944	0.274159	0.139474	0.352064
ENSG00000087245.12	MMP2	0.993011	0.124313	0.00226511	0.00511215	1.32883	0.00235629	0.00226573	0.0016053	0.946866	0.00323785	0.00242442	0.67539	0.00248033	0.00246219	1.48411	0.00182906	0.52113
ENSG00000087250.8	MT3	0.000230218	0.15221	1.38784	0.000175272	0.635888	0.000155574	0.000127289	0.170325	0.0406017	0.000175561	0.00014536	0.000169202	0.000126194	0.181375	2.84331	0.68701	0.000113918
ENSG00000087253.11	LPCAT2	0.00241029	0.00152189	0.27837	0.176154	0.00113775	0.329053	0.00168997	0.00105106	1.71864	3.43286	0.00148127	0.00167944	0.00138482	0.00176507	0.00149668	0.0011322	0.147988
ENSG00000087258.13	GNAO1	0.00459607	0.365242	0.443004	0.00334621	1.13657	2.60559	0.00269814	0.00205482	0.00258956	0.00373871	0.00272134	0.00315109	0.00247908	0.229345	0.103005	0.465018	0.724512
ENSG00000087263.16	OGFOD1	0.0659539	1.07965	0.244297	0.000908048	0.299573	0.939165	0.338366	1.02836	0.000610881	0.439779	0.217124	0.0618922	0.70234	0.204421	0.0330054	0.334103	0.110369
ENSG00000087266.15	SH3BP2	0.00284921	0.00166853	0.0737529	0.778651	2.03124	0.209495	0.00162472	0.298657	1.31382	0.282403	0.00176679	0.272745	0.00146014	0.00184079	0.555593	0.0015009	0.270718
ENSG00000087269.15	NOP14	0.002041	0.594205	0.492825	0.00150454	1.31788	0.270304	0.00122229	1.80139	0.121637	0.356595	0.897704	0.00141575	0.00107053	0.00129174	0.129547	0.0010027	0.108216
ENSG00000087274.16	ADD1	0.135922	0.190089	0.150827	0.445749	1.45157	1.09795	0.000549478	0.748301	0.347613	0.115042	0.0005879	0.166048	0.0772928	0.0591485	0.51529	0.238336	0.359612
ENSG00000087299.11	L2HGDH	0.127477	0.662977	0.951244	0.00656164	0.653012	0.33391	0.37462	0.47631	0.00471785	0.00713027	0.00519083	0.322345	0.00444262	0.680029	0.385026	0.00415269	1.10022
ENSG00000087301.8	TXNDC16	0.00972484	0.637897	1.38606	0.00742883	0.49779	0.778723	1.19567	0.407083	0.163269	0.00802465	0.00628116	0.00695994	0.969777	0.00703909	0.00691274	0.00518428	0.00540136
ENSG00000087302.8	C14orf166	0.169574	0.209485	0.0436939	0.333322	0.270624	0.242539	0.458716	0.000179199	0.0910586	0.16321	1.4315	0.130399	0.689686	1.17553	0.170857	0.000200504	0.519395
ENSG00000087303.16	NID2	0.0801756	0.00893182	0.213105	1.23329	0.0063324	0.00807543	0.231596	0.00549765	0.0093089	0.0131155	0.00814918	0.00971629	2.58203	0.0108167	0.00772282	0.00653105	1.66452
ENSG00000087338.4	GMCL1	0.00293749	1.28521	0.976436	0.260881	0.0861899	0.27204	0.405759	0.793893	0.310358	0.00234625	0.00177958	0.00210902	0.199631	0.851023	0.0781185	0.0829602	0.488107
ENSG00000087365.14	SF3B2	0.0618464	0.756064	0.233841	0.203253	1.05572	0.507669	0.245405	0.614167	0.221577	0.129593	0.794187	0.000176817	0.342344	0.28459	0.168919	0.12358	0.357049
ENSG00000087448.9	KLHL42	0.00176154	0.530033	0.00102242	0.400139	1.87984	0.667144	0.00107825	1.09678	0.0631185	0.0241062	0.00108578	0.00127573	0.000986945	0.00112695	0.475625	0.192321	0.76242
ENSG00000087460.23	GNAS	0.104043	0.361106	0.0373756	0.177803	1.28599	0.0731892	0.521824	0.0878696	0.227317	0.301006	1.09905	0.0253541	0.25605	0.285068	0.692222	0.139191	0.425528
ENSG00000087470.17	DNM1L	0.00111371	0.508921	0.454194	0.000854927	0.464009	0.624565	0.532339	1.29493	0.185605	0.476159	0.040663	0.06154	0.821467	0.0253722	0.261978	0.000546717	0.345663
ENSG00000087494.15	PTHLH	0.00280995	0.584798	0.00161218	0.0021747	0.00139688	0.393591	0.00165009	1.69531	0.00143682	0.00217223	0.776448	0.00201773	0.00162186	0.588932	0.286669	0.468266	1.28887
ENSG00000087495.16	PHACTR3	0.0105713	0.00670921	0.144072	0.00798654	1.06935	2.93887	0.00783507	0.00507775	0.079473	0.00844565	0.00726381	0.00738771	0.163549	0.00742093	0.00620359	0.00542948	1.62349
ENSG00000087502.17	ERGIC2	0.162896	0.654268	0.120945	0.230913	0.304496	0.75152	0.401769	1.05702	0.0752185	0.406639	0.550541	0.255501	0.000703769	0.662869	0.0222176	0.000577053	0.441814
ENSG00000087510.6	TFAP2C	0.0466071	0.0318247	1.52843	0.269923	0.0229847	0.0274788	0.0293447	0.0227819	1.82115	0.0446628	0.0295501	2.06169	0.0301757	0.049413	0.029533	0.0254251	0.0247131
ENSG00000087586.17	AURKA	0.00535727	0.170068	0.13572	0.00387033	0.00266274	0.121237	4.6265	0.00242087	0.879997	0.00428182	0.00365747	0.00354868	0.127961	0.00356304	0.00340293	0.00258747	0.00275932
ENSG00000087589.16	CASS4	0.0398564	1.03166	0.0214257	0.0313779	0.339425	0.0235961	0.0256606	0.0177826	4.24947	0.0320006	0.0252246	0.0270048	0.0217783	0.0260053	0.143497	0.0195232	0.0211931
ENSG00000087842.10	PIR	0.831899	0.00231798	0.00233982	0.580769	0.00184089	1.74782	0.319419	0.323552	0.00205129	0.307811	0.00246866	0.194465	0.524698	0.00262393	0.157809	1.09572	0.00208233
ENSG00000087884.14	AAMDC	0.00164389	0.000900545	1.28622	0.348347	0.428249	0.505202	0.164379	0.000689788	0.305923	0.00123353	0.0010847	0.00116636	0.81922	1.77947	0.284167	0.000880968	0.1711
ENSG00000087903.12	RFX2	0.00493729	0.974933	0.648337	0.00382231	1.32377	0.00280688	0.00300786	0.00224395	0.688773	0.00387255	0.00323023	0.00346451	0.877898	0.862865	0.307451	0.385671	0.00254072
ENSG00000087995.15	METTL2A	0.00148297	0.664833	0.269972	0.165907	0.335774	0.186374	0.490451	1.613	0.000775546	0.0882743	0.748953	0.00104553	0.464686	0.665733	0.103319	0.000732107	0.298574
ENSG00000088002.11	SULT2B1	0.149516	0.104102	0.13322	0.123697	2.50342	0.211414	0.110211	0.0848604	0.106574	0.138605	0.116513	0.119013	1.68766	0.142888	0.110563	0.122373	0.112199
ENSG00000088035.15	ALG6	0.611091	0.00250759	0.129276	0.0036009	0.965943	0.358474	0.593529	0.438468	0.00240725	0.242951	0.00272159	0.1891	0.0031002	0.240995	0.00251976	0.00217605	2.31081
ENSG00000088038.17	CNOT3	0.00385154	1.30722	0.00214633	0.0339994	1.03001	0.250566	0.371068	0.47797	0.361497	0.00291486	0.773119	0.230305	0.315335	0.00245441	0.295978	0.286185	0.355084
ENSG00000088179.8	PTPN4	0.0106458	1.08325	0.468408	0.00937406	1.26044	0.311657	0.00654781	1.82301	0.00574202	0.350788	0.00684823	0.00817098	0.00657371	0.294537	0.101536	0.34562	0.00601408
ENSG00000088205.12	DDX18	0.0694523	0.928985	0.144634	0.273102	0.151173	0.485826	0.288142	1.19068	0.0235643	0.29399	0.762457	0.000326435	0.395993	0.671571	0.0276315	0.000224202	0.392214
ENSG00000088247.15	KHSRP	0.00996085	0.966962	0.417185	0.121905	1.74659	0.35354	0.30821	0.516582	0.240123	0.000752924	0.55563	0.0930004	0.211301	0.000614772	0.340772	0.000471709	0.216324
ENSG00000088256.8	GNA11	0.00159057	0.495791	0.592438	0.11663	1.76534	0.283862	0.272239	0.475664	0.054694	0.00123311	0.214213	0.19129	0.207429	0.500836	0.608292	0.000776286	0.317561
ENSG00000088280.18	ASAP3	0.00652759	0.435697	0.382339	0.00642064	2.23278	0.00397151	0.00386667	0.00302358	0.00327974	0.00496532	0.00420082	0.495366	1.21478	0.00458918	0.360546	0.758116	0.179002
ENSG00000088298.12	EDEM2	0.657745	0.156936	0.0875855	0.205434	0.0959905	0.327787	0.00125767	0.306792	0.710663	0.65202	0.252597	0.406338	0.230484	0.587145	0.243557	0.547391	0.630114
ENSG00000088305.18	DNMT3B	0.0644779	0.0399915	0.0387083	0.73526	0.0404309	0.0404718	2.6249	0.0311794	0.0382383	0.0505302	0.0453455	0.046525	0.0381277	1.20255	0.974797	0.0338442	0.0481308
ENSG00000088320.3	REM1	0.169802	0.128083	0.737013	0.148271	0.112739	0.128539	0.126836	0.104448	0.141324	0.155118	0.134011	0.143771	0.121396	0.153557	0.12637	0.118692	3.3181
ENSG00000088325.15	TPX2	0.00171231	0.141272	0.486668	0.00126681	0.00081132	0.00110313	4.88157	0.264792	0.091966	0.00137798	0.00106006	0.00125064	0.221038	0.00117463	0.00104342	0.000874905	0.000890381
ENSG00000088356.5	PDRG1	0.0402486	1.14436	0.227393	0.00117957	0.707096	0.177372	0.373999	0.593459	0.119053	0.0937616	0.833758	0.219902	0.000861384	0.970875	0.000917613	0.48604	0.109605
ENSG00000088367.20	EPB41L1	0.401786	0.304753	0.717952	0.00245056	1.19827	0.984361	0.334856	0.559947	0.107882	0.0066188	0.00190726	0.00215018	0.363743	0.00206687	0.118489	0.450224	0.542303
ENSG00000088387.17	DOCK9	0.0180344	0.0221215	0.55646	0.378235	1.08079	2.57509	0.00992167	0.287059	0.00957985	0.013474	0.0105297	0.011394	0.00891431	0.0114813	0.0108667	0.00967293	1.08505
ENSG00000088448.14	ANKRD10	0.195512	1.3847	0.000501383	0.000682593	1.13279	0.188711	0.000527592	0.000391807	0.728844	0.000713199	0.000545648	0.182764	0.000482045	0.000590085	0.894743	0.162272	1.22516
ENSG00000088451.10	TGDS	0.0045887	1.44306	0.00260605	0.208563	0.00215566	0.431523	0.00272347	0.971803	0.125714	0.277757	0.00295822	0.195594	0.00246017	1.24989	0.314027	0.696207	0.168026
ENSG00000088538.12	DOCK3	0.0120699	0.841405	0.470966	0.00940577	1.62086	0.566482	0.0070929	0.368986	0.243049	0.009834	0.00761469	0.00885241	0.00640086	0.00803964	0.225906	0.00641435	1.68567
ENSG00000088543.14	C3orf18	0.0131755	0.00716331	0.218629	0.0106487	1.51352	0.348688	0.00716515	0.720588	0.31332	0.0100672	0.00773388	0.00894311	0.798261	0.00790726	0.610416	0.440428	1.0624
ENSG00000088682.13	COQ9	0.00271986	0.0758007	0.00152241	0.490756	1.08794	0.21546	0.250618	0.659011	0.121544	0.0397265	1.2135	0.00193648	0.507521	0.450539	0.354275	0.408881	0.218052
ENSG00000088727.12	KIF9	0.00126474	0.157343	0.489118	0.00100028	0.466599	0.000802472	0.000772922	1.21184	0.000661782	0.000990777	0.921321	0.000915494	0.113792	1.33055	0.00243458	1.39982	0.000682641
ENSG00000088756.12	ARHGAP28	0.102788	0.0718723	0.0676876	0.0907137	0.0596441	0.648745	0.805555	0.0551703	0.0648604	0.0916982	0.0744282	0.0826921	1.65627	0.653783	0.0734588	0.0639952	1.42394
ENSG00000088766.11	CRLS1	0.159099	0.508489	0.259029	0.250246	1.40675	0.124019	0.000984133	0.52961	0.0858806	0.368738	0.805648	0.228266	0.00089916	0.110972	0.67886	0.328278	0.254108
ENSG00000088808.16	PPP1R13B	0.0209781	0.842989	0.632088	0.016002	1.5851	0.665641	0.0197354	0.0105379	0.165711	0.0172388	0.0137255	0.0147784	0.228703	1.50717	0.335423	0.0115113	0.011003
ENSG00000088812.17	ATRN	0.00404981	0.23213	0.507031	0.471263	1.88408	0.655098	0.00226379	0.517613	0.490872	0.00318397	0.00245631	0.152196	0.243313	0.00265519	0.456538	0.00202667	0.472932
ENSG00000088826.17	SMOX	0.00158105	0.755586	0.114094	0.000969245	1.41777	0.326381	0.000707333	0.000552248	1.21483	0.000973531	0.273105	0.597631	0.444706	0.145681	0.385895	0.350619	0.0688267
ENSG00000088827.12	SIGLEC1	0.0210956	0.0119006	0.0107276	0.014542	0.140579	0.0116211	0.0112215	0.00856338	5.54345	0.015446	0.0121632	0.0130816	0.0484142	0.204629	0.0113676	0.00916945	0.0104041
ENSG00000088832.14	FKBP1A	0.221266	0.000170767	0.654843	0.205452	0.302296	0.231607	0.205736	0.460496	0.169837	0.465488	0.880613	0.213178	0.354705	0.62602	0.0612336	0.553579	0.493457
ENSG00000088833.17	NSFL1C	0.446216	0.423818	0.280906	0.141052	0.572049	0.595858	0.165823	0.670568	0.0699946	0.30063	0.572579	0.0614387	0.241994	1.11141	0.0733617	0.127847	0.244379
ENSG00000088836.12	SLC4A11	0.0528755	0.0339516	1.08815	0.0404043	2.8689	0.0316994	0.0410736	0.0244187	0.764173	0.041886	0.0343932	0.0382902	0.371495	0.57055	0.0320146	0.0298835	0.0310133
ENSG00000088854.12	C20orf194	0.00337556	0.687765	0.00189606	0.427901	0.713484	1.19517	0.00193882	0.514009	0.813574	0.144261	0.289013	0.00247793	0.130169	0.249424	0.300207	0.174432	0.450651
ENSG00000088876.11	ZNF343	0.038874	0.414811	0.580922	0.200556	1.65444	0.403325	0.281585	0.00680428	0.219085	0.0115237	1.49055	0.0101645	0.244929	0.00966481	0.516329	0.00742295	0.00787663
ENSG00000088881.20	EBF4	0.0115543	0.241286	0.228285	0.00958361	3.14319	0.00778721	0.00665753	0.00494304	0.00633406	0.0093544	0.00723981	0.415578	0.00668786	0.00763054	0.732003	0.138427	1.12256
ENSG00000088882.7	CPXM1	0.00387596	0.00237006	0.002231	1.19452	0.157509	0.00221327	0.00250468	0.00164146	0.00208508	0.00310423	0.00233829	0.385115	0.00230554	0.00255537	1.07809	0.00197602	3.25525
ENSG00000088888.17	MAVS	0.00159285	0.165979	0.53801	0.439545	1.4935	0.436949	0.000923103	1.04285	0.297394	0.378117	0.000969102	0.0915687	0.647514	0.07662	0.22191	0.000784452	0.265656
ENSG00000088899.14	RP5-1187M17.10	0.012215	1.68224	0.590004	0.0100328	1.89948	0.479729	0.00717124	0.00555184	0.00747284	0.0105292	0.00769479	0.00868297	0.243304	0.00833795	0.34495	0.575912	0.205719
ENSG00000088930.7	XRN2	0.000544649	0.598472	0.188185	0.000415932	0.19298	0.287317	0.916055	0.937565	0.250207	0.544458	0.385467	0.0456188	0.856057	0.356782	0.000329433	0.000266584	0.53924
ENSG00000088970.15	KIZ	0.394289	1.06938	0.114557	0.00415788	0.959706	0.619531	0.628219	0.002591	0.0031296	0.00450508	0.00345476	0.00401632	0.321961	1.45964	0.504476	0.00299728	0.00296899
ENSG00000088986.10	DYNLL1	0.163332	0.0110435	0.0664746	0.13068	0.287197	0.501579	0.33292	0.0534841	0.0874298	0.179034	1.6779	0.0779548	0.446271	0.97011	0.48671	0.351398	0.276481
ENSG00000088992.17	TESC	0.0151587	0.00879284	0.00957705	1.26617	1.81042	0.0114615	0.0090462	0.00640585	0.345261	0.0125242	0.00995496	0.0105927	0.898961	1.66031	0.00912179	0.0071779	0.00782435
ENSG00000089006.16	SNX5	0.00099609	0.53462	0.000566493	0.000769368	0.610024	0.119219	0.467939	0.802468	0.61597	0.399717	0.619408	0.121427	0.242135	0.581984	0.572004	0.152842	0.257837
ENSG00000089009.15	RPL6	0.153374	0.140823	0.0964584	0.0677613	0.00196777	0.293347	0.371805	0.548154	0.122931	0.171523	2.14438	4.34719e-05	0.827715	0.378161	0.168838	3.04049e-05	0.612688
ENSG00000089022.13	MAPKAPK5	0.611698	1.02211	0.254154	0.00182318	1.30024	0.348593	0.00137909	0.887386	0.00130908	0.069633	0.580075	0.120913	0.00130239	0.302862	0.226262	0.0964682	0.273609
ENSG00000089041.16	P2RX7	0.00447145	0.153745	0.15075	0.00330743	0.437687	0.449633	0.18719	0.16224	0.951123	2.48504	0.00271515	0.00317364	0.00248528	0.00287478	0.00271941	0.00212619	1.09838
ENSG00000089048.14	ESF1	0.198292	1.18304	0.323018	0.19855	0.4932	0.436777	0.133857	0.93408	0.000419152	0.220392	0.535872	0.000554098	0.66277	0.697772	0.000465785	0.000393537	0.0804896
ENSG00000089050.14	RBBP9	0.00463299	0.0484419	0.601078	0.487927	1.2308	0.64091	0.388433	0.952795	0.331417	0.00362871	0.00282815	0.00322513	0.812312	0.00298553	0.253397	0.00234125	0.332511
ENSG00000089053.12	ANAPC5	0.0689772	0.0281841	0.21132	0.0833906	0.552155	0.588915	0.585311	0.626734	0.0894645	0.347148	0.611917	0.000390557	0.404414	1.03734	0.000329935	0.12816	0.735813
ENSG00000089057.14	SLC23A2	0.00228547	0.218289	0.623969	0.00173542	0.729177	1.68421	0.00133339	0.724093	0.545864	0.274655	0.00140819	0.00164639	0.179161	0.314629	0.457892	0.131913	0.207573
ENSG00000089060.11	SLC8B1	0.00651558	0.38057	0.56271	0.251279	0.747856	0.350818	0.00379394	0.00288416	2.48429	0.387566	0.00397271	0.473435	0.00399376	0.00440327	0.160651	0.196206	0.0785585
ENSG00000089063.14	TMEM230	0.486613	0.000382873	0.000381396	0.218352	0.163745	0.711779	0.167559	0.313322	0.240506	0.45364	0.65248	0.0173265	0.705593	0.880459	0.219359	0.300011	0.568441
ENSG00000089091.16	DZANK1	0.0141846	1.02709	0.551982	0.0129997	0.887733	0.216925	0.605305	0.944377	0.00795583	0.0119695	0.00821279	0.584112	0.0086721	0.922719	0.137319	0.00681649	0.150572
ENSG00000089094.16	KDM2B	0.00545733	0.767923	0.322583	0.453916	1.37755	0.197731	0.00314402	0.00244944	1.05346	0.276804	0.441172	0.00392718	0.00314469	0.00348584	0.570876	0.00278212	0.613187
ENSG00000089101.17	CFAP61	0.0458691	0.0295013	0.0301416	0.0363013	2.05285	1.00473	0.0298443	0.869698	0.0252257	0.0389832	0.0315997	0.0351648	0.231355	0.986989	0.0325599	0.58899	0.0258517
ENSG00000089123.15	TASP1	0.00865595	1.1366	0.408997	0.00717436	0.824187	0.00549972	0.159063	0.542401	0.00452431	0.251777	0.855344	0.153234	0.135268	0.93259	0.00544173	0.663921	0.00464759
ENSG00000089127.12	OAS1	0.0054275	0.102028	0.00299059	1.75438	0.00269769	0.00303242	0.00333869	0.149135	2.5023	0.919658	0.00311574	0.353449	0.00297359	0.00327404	0.0032522	0.285267	0.00328309
ENSG00000089154.10	GCN1	0.0023437	0.551314	0.275554	0.11304	2.31483	0.297321	0.00131785	0.655464	0.314084	0.135251	0.51188	0.00171801	0.00127464	0.0600831	0.192772	0.123059	0.548518
ENSG00000089157.15	RPLP0	0.0676321	0.168984	0.275102	0.0516966	0.00128246	0.0452717	0.338006	0.629305	0.0623893	0.180864	2.24823	0.102447	0.506788	0.391578	0.21021	0.203835	0.616375
ENSG00000089159.15	PXN	0.00109042	0.346006	0.456649	0.0706308	1.04625	0.124376	0.000610725	0.883545	0.216175	0.16635	0.432652	0.000764725	0.111337	0.0243406	0.30487	0.915348	0.998924
ENSG00000089163.4	SIRT4	0.0397809	0.0273686	1.15712	0.0347552	0.683155	0.0252896	0.0239445	0.0182723	0.0212742	0.0309574	0.0260528	0.327129	0.285098	2.58154	0.0257198	0.0204867	0.768407
ENSG00000089169.14	RPH3A	0.0634684	0.041526	0.0381187	0.0496124	3.8866	0.0449515	0.049679	0.0304254	0.0368474	0.0518146	0.0427695	0.0466665	0.0378911	0.0450801	1.55552	0.0342449	0.0380413
ENSG00000089177.17	KIF16B	1.34106	0.233443	0.271217	0.00413128	0.387831	1.05773	0.00301822	0.705568	0.160687	0.720404	0.00325694	0.190706	0.431452	0.00358123	0.00327283	0.188416	0.393817
ENSG00000089195.14	TRMT6	0.00191412	0.704507	0.297952	0.00141958	0.24598	0.614731	0.673006	1.2028	0.00103585	0.34601	0.65833	0.0013848	0.273379	0.904044	0.00110306	0.000940967	0.171315
ENSG00000089199.9	CHGB	0.00679555	0.149266	0.339583	0.00515251	1.86722	0.00425036	1.61172	0.00294987	0.00349189	0.00530824	0.0044197	0.00509391	0.918001	1.16461	0.00429723	0.00342126	0.00386078
ENSG00000089220.4	PEBP1	0.11311	0.0130189	0.270862	0.335645	0.299982	0.615517	0.329311	0.577223	0.110233	0.0641138	0.634972	7.2494e-05	0.379465	0.847342	0.255238	1.0619	0.19199
ENSG00000089225.19	TBX5	0.0991408	0.0936283	0.0655237	0.0812381	0.833484	0.0691527	0.0698277	0.0527824	0.0615647	0.0852999	0.0718236	0.0788672	4.16042	0.0754649	0.06718	0.0585663	0.063432
ENSG00000089234.15	BRAP	0.475204	1.44357	0.292047	0.00220863	0.624398	0.490617	0.259665	0.553291	0.047548	0.302076	0.397538	0.00205221	0.302265	0.53161	0.112708	0.0463612	0.216623
ENSG00000089248.6	ERP29	0.715142	0.288525	0.300724	0.374611	0.466535	0.371521	0.378844	0.0297575	0.248519	0.321653	0.781363	0.000334832	0.310067	0.571935	0.372325	0.373186	0.194921
ENSG00000089250.18	NOS1	0.13835	2.05963	0.0936707	0.110448	0.0907877	0.119992	0.108158	0.0716323	0.377156	0.111022	0.0975059	0.535466	0.0870968	0.116888	0.854483	0.0795797	1.02984
ENSG00000089280.18	FUS	0.107435	0.324471	0.139828	0.258269	0.916361	0.41003	0.649436	0.464442	0.132005	0.17155	1.21082	0.0487976	0.06532	0.635134	0.344002	0.103667	0.118417
ENSG00000089289.15	IGBP1	0.0012324	0.507852	0.174307	0.161059	0.147509	0.804843	0.283785	0.000549857	0.45234	0.000963394	1.00829	0.00086244	0.397877	0.875451	0.239232	0.117526	0.926231
ENSG00000089327.14	FXYD5	0.396508	0.000677597	0.108348	0.000895692	0.000552442	0.176619	0.000716974	0.000513221	1.05188	0.511518	0.813689	0.112091	0.00074351	0.000789553	2.39033	0.000589015	0.533445
ENSG00000089335.20	ZNF302	0.175018	0.491142	0.272139	0.00145125	1.26526	0.552874	0.503177	0.980228	0.00094085	0.00141173	0.110888	0.114306	0.870337	0.260419	0.17897	0.000893389	0.320408
ENSG00000089351.14	GRAMD1A	0.211402	0.542287	0.207182	0.192233	1.48145	0.262605	0.0693622	0.0995149	0.551253	0.00175447	0.927058	0.470434	0.00120124	0.00144895	0.56818	0.105035	0.407438
ENSG00000089356.16	FXYD3	0.0943036	0.452073	0.0609129	0.865649	1.17699	0.670728	0.0787289	0.176554	0.0573305	0.0788463	0.0689451	0.0733232	0.0635729	0.0747114	0.07244	0.0556762	1.96768
ENSG00000089472.16	HEPH	0.015968	0.00990802	0.0106383	0.0134006	0.00937385	1.30735	0.010294	1.35751	0.00872297	0.0126312	0.0106117	0.224134	0.332205	0.0108132	0.0115204	2.73491	0.0186415
ENSG00000089486.16	CDIP1	0.140549	1.07193	0.0777929	0.00158923	0.627153	0.92609	0.0012081	0.420869	0.132856	0.0673652	0.3626	0.00147721	0.688324	0.164262	0.679355	0.735396	0.00103225
ENSG00000089558.8	KCNH4	0.13825	0.097915	0.0987207	0.116187	2.51665	0.0972802	0.114605	0.0934325	0.0894379	0.117474	0.112387	0.114269	0.0939115	0.112943	0.0973968	0.423512	1.64498
ENSG00000089597.16	GANAB	0.00129196	0.22245	0.144123	0.661093	1.16205	0.263896	0.000762149	0.585318	0.535303	0.103734	0.000811035	0.765267	0.703047	0.000850851	0.679446	0.000657019	0.269802
ENSG00000089639.10	GMIP	0.011991	0.247624	0.00610193	0.0103502	0.655399	0.00850135	0.00691203	0.349992	3.01294	0.672909	0.00727444	0.00944576	0.00656993	0.00798781	0.507895	0.0057516	0.571455
ENSG00000089682.16	RBM41	0.729372	0.368259	0.237712	0.00622746	0.667652	0.247925	0.564325	1.21275	0.405128	0.00611739	0.00471616	0.00569532	0.567984	0.00491308	0.198954	0.00390949	0.867772
ENSG00000089685.14	BIRC5	0.00201324	0.00113178	0.00105182	0.0013848	0.000928442	0.0113323	6.06493	0.000805833	0.00677706	0.00150084	0.00120084	0.0012957	0.00102122	0.0012239	0.00121812	0.000922302	0.00111097
ENSG00000089692.8	LAG3	0.0435061	0.0275826	0.490738	1.82873	1.00851	0.0264418	0.0266498	0.0211443	0.678714	0.0365958	0.0291354	0.0332469	0.564982	0.0290789	0.0314641	0.0265676	1.1929
ENSG00000089693.10	MLF2	0.161476	0.252174	0.234004	0.045996	0.797403	0.298474	0.163852	0.368874	0.146483	0.0941128	0.905889	0.204096	0.117396	0.994292	0.40753	0.289243	0.618679
ENSG00000089723.9	OTUB2	0.0291135	2.1544	0.696083	0.0212708	0.0147801	0.243873	0.37861	0.0137575	0.0158818	0.757761	0.0187699	0.0211375	0.0199356	0.0200954	0.0186505	0.467069	1.2064
ENSG00000089737.15	DDX24	0.0663968	1.23851	0.337129	0.182062	0.466338	0.743769	0.315891	0.347167	0.361964	0.000297208	0.0053319	0.000265043	0.618228	0.879977	0.00021916	0.0769675	0.459458
ENSG00000089775.11	ZBTB25	0.00466796	0.280719	0.345606	0.407895	0.790113	0.0310132	0.211171	0.0895869	0.603565	0.00366184	0.72633	0.151603	0.411155	0.705318	0.500316	0.00231518	0.834611
ENSG00000089818.16	NECAP1	0.00255818	0.752452	0.813598	0.0564465	1.41231	0.270037	0.00154185	0.526298	0.365143	0.00201769	0.00161093	0.765327	0.00145262	0.754629	0.371801	0.0012531	0.00133825
ENSG00000089820.15	ARHGAP4	0.011334	0.00692144	0.0700393	0.00908356	0.379712	0.155592	0.00627355	0.00516785	3.97476	1.02909	0.410146	0.00905393	0.00611473	0.00736658	0.00699725	0.00555806	0.00590093
ENSG00000089847.12	ANKRD24	0.0563644	1.35984	2.1137	0.0796217	0.0334148	0.0409819	0.0374618	0.0271574	0.0321955	0.221699	0.0367837	0.04393	0.552904	0.0373126	0.398789	0.0340486	0.988493
ENSG00000089876.11	DHX32	0.00462075	0.332898	0.341472	0.0036429	0.646565	0.815974	0.00272039	0.864791	0.808039	0.155635	0.435683	0.00323544	0.555462	0.0029751	0.16315	0.34448	0.618311
ENSG00000089902.9	RCOR1	0.00313056	1.10541	0.225458	0.250041	0.646757	0.326872	0.577742	0.26436	0.631575	0.09637	0.00196699	0.00226659	0.198849	0.466386	0.731147	0.00156744	0.569866
ENSG00000089916.17	GPATCH2L	0.00194784	1.06293	0.237754	0.246886	0.610374	0.399102	0.314422	0.298858	0.409999	0.211454	0.00121743	0.0013912	0.375783	0.95846	0.304284	0.000972981	0.664019
ENSG00000090006.17	LTBP4	0.120755	0.00304735	0.505882	0.00410288	1.23063	0.163348	0.00310117	0.205305	0.582856	0.00398515	0.00326828	0.188374	0.631495	0.00347773	0.00331802	0.484571	1.96209
ENSG00000090013.9	BLVRB	1.01255	0.342855	0.413244	0.211138	0.000222996	0.711421	0.000273057	0.000203864	0.000246424	0.359026	0.000301356	0.000338371	0.82244	1.35279	0.00030163	0.801491	0.071127
ENSG00000090020.10	SLC9A1	0.608815	0.550241	0.928211	0.00526941	0.760594	0.0045002	0.00396337	0.00291622	0.192019	0.00548948	0.00410584	0.404429	0.00400761	0.00432194	0.632913	1.50909	0.478598
ENSG00000090054.13	SPTLC1	0.169764	0.539031	0.2506	0.00181236	0.00108917	0.952267	0.313649	1.13923	0.133225	0.382713	0.388106	0.281042	0.531069	0.454593	0.00141371	0.228435	0.33179
ENSG00000090060.17	PAPOLA	0.105477	1.00706	0.147121	0.224282	0.328502	0.41294	0.431155	0.443364	0.294161	0.342949	0.43278	0.0220031	0.648974	0.397307	0.220659	0.000178968	0.641063
ENSG00000090061.17	CCNK	0.00124269	1.15924	0.38819	0.196548	0.180404	0.711313	0.307581	0.180968	0.473469	0.284206	0.363332	0.0756375	0.43504	0.731675	0.242504	0.000616636	0.367945
ENSG00000090097.20	PCBP4	0.00144058	0.000836136	0.000901153	0.00122764	1.01784	0.827384	0.00154379	0.332032	0.00074297	0.00112637	0.47038	0.00112984	0.217938	0.000960641	1.06822	0.420163	1.73602
ENSG00000090104.11	RGS1	0.0778961	0.000185298	0.000169778	0.000257121	0.00014774	0.000186672	0.000184032	0.000139942	5.86165	0.157775	0.000202759	0.00021734	0.000160306	0.000198751	0.000284104	0.000156422	0.000164698
ENSG00000090238.11	YPEL3	0.240892	0.00278819	0.679506	0.372917	1.03259	0.55613	0.00278029	0.00195366	1.59283	0.00348443	0.00286521	0.140137	0.2365	0.00317106	0.747293	0.168106	0.315704
ENSG00000090263.15	MRPS33	0.000572145	0.000317581	0.183443	0.180732	0.415253	0.487226	0.347533	0.458252	0.0780796	0.131868	1.51805	0.000400713	0.363789	1.2838	0.118051	0.388166	0.144429
ENSG00000090266.12	NDUFB2	0.249044	5.29452e-05	5.22098e-05	0.172602	0.767935	0.346096	0.27067	0.307821	0.0286055	0.343252	1.7649	0.0200493	0.279621	0.247942	0.353909	0.446817	0.50063
ENSG00000090273.13	NUDC	0.0468035	0.69341	0.212173	0.120996	0.683027	0.274982	0.22095	0.343408	0.0713085	0.0880387	1.1586	0.000156711	0.000117926	1.63054	0.000128348	0.381492	0.173859
ENSG00000090316.15	MAEA	0.26668	0.269289	0.0768655	0.0428909	1.08762	0.459607	0.133129	0.526557	1.04924	0.00167761	0.473935	0.00161117	0.00115335	1.03856	0.238676	0.184184	0.248159
ENSG00000090339.8	ICAM1	0.000447443	0.574059	1.75534	0.000366081	0.000216702	0.000297265	0.000267758	0.428625	0.575024	0.000355431	0.000274946	2.33899	0.000232215	0.0002822	0.000253907	0.424677	0.000256806
ENSG00000090372.14	STRN4	0.00240153	0.590674	0.00134581	0.110006	2.37628	0.293546	0.001402	0.330215	0.223862	0.00191359	1.24289	0.00178586	0.00128984	0.00153882	0.333924	0.106355	0.480383
ENSG00000090376.8	IRAK3	0.01729	0.403228	0.0693131	0.0136617	0.00751528	0.0265522	0.00936746	0.00748247	5.46289	0.013421	0.00989998	0.0115195	0.0100338	0.0107377	0.00922376	0.00799362	0.00852542
ENSG00000090382.6	LYZ	0.00100579	0.00054638	0.000544973	0.0132555	0.000425022	0.000569849	0.000601392	0.000459921	6.03677	0.000735348	0.000621232	0.0416563	0.000548687	0.000617324	0.000534418	0.00051524	0.000519958
ENSG00000090432.6	MUL1	0.293134	0.703691	0.249291	0.0856877	1.41381	0.678519	0.00179316	0.672962	0.268692	0.178116	0.0019562	0.00224694	0.396314	0.778925	0.138933	0.00157764	0.234113
ENSG00000090447.11	TFAP4	0.0175095	1.61027	0.0105112	0.0158277	0.00949844	0.0106234	0.60464	0.789294	0.00926678	0.0143711	1.18165	0.0157337	0.336075	0.0119916	0.702727	0.00942903	0.749108
ENSG00000090470.14	PDCD7	0.0029276	0.756294	0.374975	0.308065	0.707162	0.659179	0.21563	1.26975	0.21896	0.00223567	0.401955	0.00202205	0.00153734	0.00188164	0.406457	0.716944	0.0538047
ENSG00000090487.10	SPG21	0.719186	0.00054645	0.158964	0.369596	0.178045	0.898167	0.176379	0.493243	0.403083	0.419217	0.490791	0.000665535	0.000498565	0.133414	0.570879	0.6073	0.479954
ENSG00000090512.11	FETUB	0.0842708	0.479363	0.0537001	0.0688326	0.0513968	0.053912	0.0625185	1.24723	0.0494963	0.0693829	0.0614623	0.0727205	1.31911	0.0652617	1.05127	0.0506292	1.25008
ENSG00000090520.10	DNAJB11	0.374691	1.03876	0.203121	0.245157	0.426533	0.187349	0.306519	0.000167144	0.340144	0.289124	0.686927	0.123382	0.0804232	0.778141	0.455935	0.260575	0.303024
ENSG00000090530.9	P3H2	0.00228545	0.00131865	0.22157	0.00166779	0.00108413	0.190886	0.00126167	3.4612	0.00127321	0.065284	0.0014077	0.337477	0.203834	0.00143292	0.0402398	1.56651	0.00109512
ENSG00000090539.15	CHRD	0.038026	0.749228	0.670625	1.15785	2.07944	0.0242378	0.0264242	0.343391	0.022036	0.0328458	0.0262719	0.0295155	0.0231083	0.0279312	0.800105	0.0214865	0.0239244
ENSG00000090554.12	FLT3LG	0.119353	0.084074	0.0817165	0.493328	0.0749714	0.0816244	0.0770341	0.0752449	0.0786508	0.105241	2.36509	0.0945486	0.583761	0.088442	0.0937027	1.51853	0.0695323
ENSG00000090565.15	RAB11FIP3	0.00347291	0.00200868	0.349291	0.430566	2.29839	0.56935	0.00194812	0.13939	0.172278	0.00269499	0.00218195	0.0865117	0.0387276	0.00219756	1.3329	0.494237	0.173588
ENSG00000090581.9	GNPTG	0.959516	0.000553965	0.293079	0.368976	0.000448565	0.544005	0.0707372	0.000419263	0.589069	0.18905	0.309679	0.0533957	0.33651	1.02239	0.491602	0.670748	0.199751
ENSG00000090612.20	ZNF268	0.00555264	1.25781	0.00322274	0.00431101	1.15847	0.141027	0.552803	1.05916	0.11171	0.128557	0.400939	0.261819	0.433621	0.571624	0.0031304	0.00279731	0.00302466
ENSG00000090615.12	GOLGA3	0.00131098	0.885585	0.195257	0.151648	0.990397	0.482882	0.000730437	0.736027	0.153453	0.51699	0.178818	0.160542	0.111756	0.370383	0.253939	0.256706	0.65348
ENSG00000090621.13	PABPC4	0.121524	0.771604	0.402842	0.000556797	0.611942	0.408453	0.000426207	0.934788	0.96051	0.000560721	0.620091	0.306992	0.221788	0.000455046	0.256385	0.000361356	0.480667
ENSG00000090661.11	CERS4	0.49161	0.214352	0.00186365	0.253238	1.40988	0.998561	0.00194965	0.00146977	0.00177362	0.130147	0.666358	0.264214	0.154095	0.00216717	0.793649	0.315372	0.399052
ENSG00000090674.15	MCOLN1	0.769994	0.00355098	0.224117	0.00466066	0.923698	0.228586	0.185409	0.0025354	1.87236	0.337995	0.00381663	0.29935	0.00384186	1.11276	0.00358352	0.00299812	0.120275
ENSG00000090686.15	USP48	0.00129204	0.359042	0.72682	0.107319	1.08144	0.858367	0.566162	0.659588	0.21397	0.114674	0.000796861	0.0497212	0.49107	0.000838056	0.0923584	0.000640882	0.775807
ENSG00000090776.5	EFNB1	0.357223	0.758725	0.43899	0.00457698	1.76636	0.00406497	0.00351637	0.302689	0.22863	0.00475741	0.00370053	0.00417669	0.0980439	0.00407082	0.570108	0.205602	1.34431
ENSG00000090857.13	PDPR	0.15323	0.809413	0.247772	0.225054	1.66256	0.449302	0.00183519	0.186546	0.57009	0.0025018	0.00189263	0.223545	0.00166803	0.227495	0.715702	0.00150277	0.619659
ENSG00000090861.15	AARS	0.486821	1.63893	0.000738822	0.000984588	1.04982	0.62167	0.000747719	0.175059	0.000714453	0.414623	0.500099	0.256428	0.000724878	0.333298	0.435344	0.183228	0.00066459
ENSG00000090863.11	GLG1	0.000796402	0.398254	0.273585	0.258944	1.18064	0.61081	0.000454279	0.66086	0.496577	0.129473	0.000483617	0.206942	0.994645	0.000512595	0.54052	0.000399687	0.346041
ENSG00000090889.11	KIF4A	0.00515085	0.00311547	0.00281174	0.00436362	0.00255588	0.00296228	5.63966	0.0024117	0.0373433	0.0044488	0.00315976	0.00365108	0.230266	0.00321304	0.00394899	0.00265605	0.147872
ENSG00000090905.17	TNRC6A	0.00133244	0.976395	0.283773	0.270544	1.32215	0.481689	0.000757062	0.95693	0.260218	0.0895239	0.000811645	0.151768	0.579919	0.057416	0.220529	0.000648592	0.445493
ENSG00000090924.14	PLEKHG2	0.0037896	0.00227144	0.00221722	0.0032813	2.37708	0.0024114	0.00226835	0.30191	1.48505	0.00300083	0.00240186	0.330101	0.364062	0.00250854	0.595469	0.0019812	0.619901
ENSG00000090932.10	DLL3	0.00500117	0.00255423	0.133204	0.00322216	3.62008	0.0176853	0.67796	0.00188733	0.0239454	0.00365916	0.00286151	0.00302521	0.00228887	0.00336005	1.59437	0.002164	0.00237357
ENSG00000090971.4	NAT14	0.00286806	0.171404	0.142854	0.289474	2.35824	0.113611	0.00163386	0.67015	0.149377	0.00229869	0.752237	0.12334	0.190842	0.0018985	0.378929	0.286969	0.463661
ENSG00000090975.12	PITPNM2	0.445017	0.329794	0.0060382	0.604855	2.18205	0.639426	0.00608307	0.507801	0.135735	0.00833687	0.00668137	0.00766448	0.00582223	0.0066225	1.12186	0.0054356	0.0799717
ENSG00000090989.17	EXOC1	0.00119666	0.512831	0.266248	0.130959	0.440964	1.01244	0.17677	0.880777	0.416915	0.384769	0.000733272	0.0605782	0.737176	0.52717	0.164618	0.157687	0.228085
ENSG00000091009.7	RBM27	0.530339	1.78174	0.0024995	0.00333583	0.923878	0.475258	0.00257705	1.01055	0.00235135	0.220549	0.307063	0.0031331	0.267507	0.00279544	0.147741	0.00213989	0.41622
ENSG00000091039.16	OSBPL8	0.402842	0.89258	0.292564	0.000357026	0.000226165	0.200131	0.475253	1.11536	0.266398	1.25896	0.000295019	0.000350613	0.41466	0.231985	0.000277028	0.000240769	0.547494
ENSG00000091073.19	DTX2	0.338085	0.225352	0.602747	0.120742	0.980943	0.279115	0.227919	0.00285269	1.8402	0.00484784	0.00389483	0.800783	0.00356506	0.00407117	0.297309	0.00316376	0.363945
ENSG00000091106.18	NLRC4	0.0300063	0.0195118	0.0162242	0.0223862	0.0142766	0.138478	0.0188773	0.0141333	5.67526	0.026458	0.0185391	0.0206996	0.0160522	0.0188112	0.0177118	0.0150498	0.0148983
ENSG00000091127.13	PUS7	0.00343711	0.447491	0.605299	0.0024543	0.700318	0.217056	0.328277	2.23159	0.00177759	0.144658	0.127794	0.00238137	0.446671	0.176834	0.132676	0.00168816	0.52934
ENSG00000091128.12	LAMB4	0.050015	0.0332152	0.0316678	0.0464016	1.65688	0.182884	0.0307758	1.67725	0.028592	0.0414784	0.034904	0.0372707	0.790374	0.947108	0.447218	0.0288263	0.0302383
ENSG00000091129.19	NRCAM	0.000150808	0.00358684	8.05648e-05	0.398436	0.47078	0.496385	8.3444e-05	2.41471	7.76498e-05	0.000113688	8.99034e-05	0.115232	0.848917	9.18409e-05	0.417721	0.212905	0.720629
ENSG00000091136.13	LAMB1	0.0449236	0.00080609	0.000838946	0.753198	0.473267	0.000841927	0.21247	1.19315	0.000743283	0.00111499	0.000886749	0.44468	1.03026	0.000936817	0.0506277	0.193824	1.69733
ENSG00000091137.11	SLC26A4	0.00598062	1.30312	0.00337855	0.575131	0.00311938	0.00363536	0.0037179	0.333253	0.853765	0.00459332	0.00366546	1.65226	0.00310166	0.00375102	0.00361803	0.978958	0.364476
ENSG00000091140.12	DLD	0.000835156	0.0917005	0.425922	0.213416	0.702316	0.166711	0.35915	0.756412	0.140576	0.261853	0.401841	0.218757	0.37893	0.938526	0.246374	0.538071	0.258548
ENSG00000091157.13	WDR7	0.00576659	0.248385	0.777544	0.100829	1.42644	0.826887	0.00334243	0.923799	0.579685	0.00465839	0.00351161	0.1356	0.00309967	0.853009	0.00742578	0.0029565	0.196623
ENSG00000091164.12	TXNL1	0.300586	0.638051	0.224747	0.000342558	0.202888	0.341703	0.382869	0.842493	0.0849471	0.187476	1.02766	0.0341204	0.0401436	1.03848	0.139365	0.303865	0.310231
ENSG00000091262.14	ABCC6	0.0747867	0.0489528	0.0442516	0.0556637	0.425941	0.0446382	0.589156	0.345502	3.2514	0.0604088	0.0504423	0.0560961	0.840546	0.053483	0.0486422	0.0535969	0.0490716
ENSG00000091317.7	CMTM6	0.00104943	0.510182	0.481509	0.230861	0.123219	0.000669452	0.360341	0.925254	1.49723	0.311307	0.000647322	0.098707	0.685328	0.36778	0.000633364	0.000522042	0.504685
ENSG00000091409.14	ITGA6	0.00193834	0.211005	0.876339	0.00150795	1.27204	0.00129688	0.128655	0.232999	0.0781881	0.993917	0.00117965	0.0014	0.499902	0.00129031	0.12835	0.000959913	1.66889
ENSG00000091428.17	RAPGEF4	0.0153473	0.010929	0.00977883	0.0136728	2.55196	0.0099138	0.0102768	0.35478	0.00823777	0.0120527	0.00996663	0.519178	0.00919542	0.0104246	1.34004	0.00935681	1.20357
ENSG00000091436.16	AC013461.1	0.00110749	0.62329	0.00063126	0.365501	0.287486	0.498985	0.33412	1.9172	0.0649693	0.224446	0.000672575	0.245523	1.10027	0.0006882	0.000642836	0.000551424	0.433837
ENSG00000091483.6	FH	0.00118823	0.000670599	0.616018	0.148811	0.5478	0.417279	0.58579	0.67225	0.0925849	0.173799	1.28747	0.000840782	0.374717	1.09888	0.000660851	0.0805305	0.00061915
ENSG00000091490.10	SEL1L3	0.00501052	0.111606	0.346835	0.338216	0.238412	0.00302722	0.220989	0.293305	1.35898	0.00377249	0.0031718	1.11513	0.375164	0.00347612	0.00314237	1.46644	0.212936
ENSG00000091513.14	TF	0.00125752	0.000725092	0.000698568	0.000921609	0.000571606	5.09586	0.000706152	0.00056808	0.000646471	0.00100883	0.000769138	0.223134	0.000670793	0.000801735	0.0333803	0.165985	0.572201
ENSG00000091527.15	CDV3	0.372407	1.04871	0.152776	0.000363806	0.572286	0.691034	0.000279864	0.771132	0.565711	0.511477	0.826096	0.106747	0.000264989	0.000306265	0.0681784	0.227761	0.184428
ENSG00000091536.16	MYO15A	0.133259	0.0975466	2.10625	1.57215	0.0726991	0.11621	0.10091	0.086121	0.0828414	0.103375	0.0897439	0.0947894	0.0814641	0.122282	0.084024	0.108069	1.03179
ENSG00000091542.8	ALKBH5	0.000804331	0.904505	0.579781	0.224279	0.380411	0.526593	0.000454458	0.341565	0.29083	0.0778089	0.418876	0.271758	0.000443191	0.252018	0.522522	0.558855	0.748437
ENSG00000091592.15	NLRP1	0.000520592	0.152672	0.392318	0.000395125	1.6791	0.000326397	0.000295106	0.190877	0.000279792	0.000416102	0.000337585	0.000364786	0.101808	0.560393	0.175603	2.84399	0.000260488
ENSG00000091622.15	PITPNM3	0.0175767	0.0106349	0.010453	0.0141555	2.36818	0.0115558	0.0107954	1.25373	0.0283218	0.0138122	0.223166	0.012113	0.00952859	0.641214	1.08305	0.00919095	0.381088
ENSG00000091640.7	SPAG7	0.413439	0.169424	0.000466973	0.348656	0.539661	0.622413	0.308013	0.432222	0.144051	0.366322	1.2498	0.0608602	0.201987	0.000563523	0.625267	0.169575	0.447216
ENSG00000091651.8	ORC6	0.00477088	0.430186	0.00290528	0.00348523	0.00237569	0.00309035	4.72715	0.709109	0.00261286	0.00384376	0.00308569	0.00336857	0.00264032	0.00345091	0.00276015	0.192211	0.00259107
ENSG00000091656.15	ZFHX4	0.00279597	0.335869	0.00161892	0.002338	1.26455	0.400475	0.00174539	1.42874	0.001492	0.00232231	0.00179267	0.199831	0.847636	0.0018683	0.529436	0.00143139	1.07584
ENSG00000091664.7	SLC17A6	0.0788768	0.0505798	0.0493449	0.0626584	2.10482	0.0517127	3.1673	0.0398671	0.0471337	0.0667039	0.0552392	0.0594476	0.0514508	0.0592719	0.0537652	0.043777	0.0490668
ENSG00000091732.15	ZC3HC1	0.00317016	0.194021	0.00170716	0.275556	1.31389	0.124911	0.570908	0.734819	0.0715438	0.00249771	0.868733	0.160523	0.320783	0.320287	0.55078	0.00153724	0.584096
ENSG00000091831.21	ESR1	0.0923191	0.0750769	1.08549	0.321002	0.048175	0.0566873	0.0574827	1.76337	2.04181	0.0809635	0.0647509	0.0708631	0.0954905	0.0672284	0.0576159	0.0581168	0.0537236
ENSG00000091844.7	RGS17	0.00213122	0.681661	0.138652	0.00164894	1.01471	1.40245	0.35493	0.000875843	0.00120467	0.00161157	0.229914	0.116409	0.475962	0.00125594	0.158745	0.00093895	1.51677
ENSG00000091879.13	ANGPT2	0.00382469	0.224946	0.00197989	0.685121	0.00181867	2.95377	0.00213032	0.0015924	0.00205124	0.002971	0.0024312	0.00249935	1.34377	0.00238146	0.864724	0.00175209	0.00193725
ENSG00000091947.9	TMEM101	0.220936	0.294031	0.00122251	0.532415	0.550595	0.67937	0.0757981	0.55933	0.236367	0.368767	1.42716	0.102484	0.00128031	0.0014911	0.151526	0.113951	0.783105
ENSG00000091972.18	CD200	0.00483872	0.00276828	0.0024059	0.184946	0.687251	1.67226	0.376292	2.06858	0.00248601	0.00384728	0.00298587	0.0584323	0.00305766	0.00291969	0.00306623	0.710561	0.312941
ENSG00000091986.15	CCDC80	0.00105147	0.327453	0.000565504	0.000800473	0.000513582	0.000575345	0.000573416	1.33546	0.000526692	0.000770837	0.460432	1.3453	1.59366	0.00066486	0.305607	0.725463	0.00050523
ENSG00000092010.14	PSME1	0.427481	0.000155794	0.151353	1.08434	0.356426	0.56026	0.126513	0.100719	0.270455	0.437337	1.18771	0.214868	0.280333	0.485	0.140105	0.173386	0.103537
ENSG00000092020.10	PPP2R3C	0.389116	0.460033	0.000780238	0.309199	0.397156	1.19514	0.699323	0.194284	0.287069	0.588063	0.611458	0.0330955	0.000850005	0.191192	0.319792	0.000669506	0.422671
ENSG00000092036.16	HAUS4	0.0132541	0.00695741	0.00728988	0.838713	0.681331	0.37022	1.41368	0.301503	1.29926	0.714166	0.00890614	0.00912384	0.00706678	0.0130521	0.0818279	0.325228	0.00746302
ENSG00000092051.16	JPH4	0.0532009	0.00550945	0.237164	0.00704161	2.05827	0.00534581	0.00570553	0.00385679	0.00497646	0.00796163	0.00565359	0.00632889	0.13197	0.00641519	1.32099	0.00460191	2.23426
ENSG00000092054.12	MYH7	0.0158973	0.99236	0.00879311	0.0131487	4.12386	0.104048	0.00986906	0.00765342	0.00823287	0.0125276	0.01047	0.0110624	0.00921114	0.0108512	0.150104	0.254159	0.356412
ENSG00000092067.5	CEBPE	0.130096	0.080816	0.08692	0.108107	0.0779332	0.23405	0.0813726	0.0731777	3.80901	0.104406	0.110076	0.0959168	0.0789593	0.0941615	0.0817388	0.592602	0.244495
ENSG00000092068.18	SLC7A8	0.734208	0.00184794	0.203919	0.00242912	0.00147342	0.00201336	0.00169817	0.0013918	2.55288	1.64248	0.00186933	0.116863	0.330773	0.00215589	0.00193093	0.500363	0.00147335
ENSG00000092094.10	OSGEP	0.00231469	0.388911	0.255831	0.428489	1.06414	0.230981	0.300486	0.0920586	0.274211	0.704007	0.852893	0.00162726	0.00128001	0.663026	0.32218	0.0011549	0.516241
ENSG00000092096.14	SLC22A17	0.00163558	0.168054	0.256941	0.207665	1.90524	0.589576	0.000937096	0.0007187	0.000886144	0.00125538	0.000996763	0.0012046	0.000967959	0.546112	0.654931	0.53058	1.23218
ENSG00000092098.16	RNF31	0.074196	0.0465093	0.0453522	0.0623894	0.0422296	0.0511921	0.0456844	0.038616	0.566188	0.0662711	0.0545421	0.870584	1.13179	0.0487096	0.507641	0.38414	2.05649
ENSG00000092108.20	SCFD1	0.0961732	0.579756	0.0998387	0.3342	0.878026	0.619827	0.186152	0.58809	0.201201	0.71245	0.352684	0.114012	0.400227	0.348755	0.30561	0.00073526	0.282153
ENSG00000092140.14	G2E3	0.00374482	1.05305	0.3915	0.00306145	1.016	0.565936	1.28405	0.336752	0.289182	0.130064	0.00228663	0.188984	0.00204289	0.434558	0.189449	0.00189957	0.207159
ENSG00000092148.12	HECTD1	0.00141245	0.776696	0.103111	0.251372	0.881845	1.02412	0.000835573	0.8158	0.434184	0.496007	0.000863276	0.110669	0.237312	0.0008956	0.339659	0.000680768	0.624434
ENSG00000092199.17	HNRNPC	0.0811379	1.12219	0.0351099	0.0859491	0.282	0.429325	0.479839	0.475402	0.208305	0.0933503	0.920532	0.0232657	0.202127	0.594615	0.471612	0.229034	0.366196
ENSG00000092200.12	RPGRIP1	0.141886	0.0988016	0.09669	0.155464	0.0932335	0.0984545	0.840075	0.0797781	2.96823	0.121529	0.102696	0.80113	0.0969211	0.103769	0.0986577	0.0880378	0.0934147
ENSG00000092201.9	SUPT16H	0.164762	0.633574	0.250432	0.000479164	0.856827	0.487365	1.01397	0.583079	0.073459	0.2746	0.362901	0.00042539	0.35057	0.0401074	0.000351962	0.000288945	1.00676
ENSG00000092203.13	TOX4	0.192945	0.860822	0.258874	0.528515	0.617338	0.61602	0.115871	0.139986	0.185304	0.0770996	0.328835	0.0626965	0.0630035	1.64588	0.129111	0.000340527	0.277308
ENSG00000092208.16	GEMIN2	0.00391297	0.00217426	0.0268614	0.620589	1.45622	0.272619	0.618486	0.138048	0.0020649	0.17177	1.35487	0.00256358	0.00200369	1.42144	0.00225034	0.00184901	0.00200025
ENSG00000092295.11	TGM1	0.101407	0.0699874	0.0632638	0.0825484	4.28081	0.0657816	0.0675819	0.242463	0.535249	0.0938045	0.0708136	0.0778705	0.061631	0.0749945	0.0752097	0.0573097	0.0672259
ENSG00000092330.15	TINF2	0.288525	0.343548	0.00102621	0.579309	0.700242	1.39177	0.0690738	0.191722	0.366253	0.218287	0.0011634	0.00135299	0.00100863	1.10199	0.380771	0.261619	0.202202
ENSG00000092421.16	SEMA6A	0.00344387	0.0778154	0.149971	0.00279605	1.99211	1.08364	0.00222657	0.00163467	0.00180124	0.00272826	0.00224979	0.00259227	0.795278	0.497654	1.11897	0.362929	0.00189326
ENSG00000092439.13	TRPM7	0.524193	1.3591	0.360157	0.107653	0.508294	0.405381	0.00214262	0.958281	0.594638	0.446491	0.00215532	0.00260125	0.00197005	0.00230036	0.192102	0.00181804	0.630456
ENSG00000092445.11	TYRO3	0.0032622	0.26362	0.132539	0.00279009	1.10438	1.67384	0.342769	0.647728	0.0016608	0.0934103	0.18614	0.383006	0.00215876	0.00204139	0.093575	0.26217	0.904668
ENSG00000092470.11	WDR76	0.00541559	0.0029831	0.485427	0.00404399	0.244994	0.215166	3.57352	0.729606	0.188253	0.00427966	0.00327595	0.00415705	0.00287449	0.00344441	0.00310496	0.00268481	0.626351
ENSG00000092529.22	CAPN3	0.0346784	0.0231047	0.0206624	0.0273106	0.0170988	5.64755	0.0222036	0.0158173	0.019065	0.0278318	0.0222451	0.115672	0.0199261	0.0233533	0.023426	0.017896	0.0188483
ENSG00000092531.9	SNAP23	0.00195264	0.677386	0.434491	0.295895	0.000878801	0.723616	0.0974092	0.409438	0.791631	0.408543	0.00119931	0.29492	0.00107234	1.12367	0.142751	0.255051	0.439958
ENSG00000092607.13	TBX15	0.0399315	0.865076	0.0252295	0.033126	0.992893	0.0212642	0.0237177	0.0166047	0.0950914	0.0293023	0.0226995	0.378357	2.92463	0.0235921	0.567562	0.0185471	0.0191242
ENSG00000092621.11	PHGDH	0.00170676	0.845382	0.19435	0.00130347	0.101266	0.308467	1.47621	0.000741297	0.000850973	0.00131969	0.00109558	0.00122969	0.326321	1.10537	0.31872	0.000866285	1.41467
ENSG00000092758.15	COL9A3	0.00347919	0.00217178	0.00223418	1.0936	1.73776	1.0059	0.00222302	0.00145245	0.00186959	0.00272326	0.0021382	0.00250431	0.00191574	0.0022475	1.10954	0.00166689	1.1263
ENSG00000092820.17	EZR	0.000319215	0.262198	1.07024	0.000237021	0.280486	0.14673	0.327135	0.843003	0.312207	0.288473	0.199942	0.000223924	1.08164	0.151111	0.0395782	0.829367	0.267082
ENSG00000092841.18	MYL6	0.0894598	1.92003e-05	0.00226477	0.203984	0.636851	0.61485	0.00600411	0.0706169	0.353183	0.659861	1.39562	0.123293	0.299449	0.572846	0.23152	0.448687	0.391489
ENSG00000092847.11	AGO1	0.00255615	0.256609	0.458147	0.00195213	1.12132	0.395321	0.427524	1.11657	0.649479	0.00204796	0.00157446	0.00180233	0.643774	0.00164907	0.163163	0.00124679	0.855071
ENSG00000092850.11	TEKT2	0.0902616	0.0648112	0.0652445	0.0861469	1.9958	0.0719597	0.0711432	0.050011	0.052151	0.0736447	0.0629185	1.55927	0.0628578	1.59452	0.0654967	0.0610324	0.0625413
ENSG00000092853.13	CLSPN	0.00334923	0.129502	0.00182917	0.00246396	0.00162801	0.00257652	5.64082	0.00148723	0.0258231	0.00290813	0.00207118	0.00231432	0.00218668	0.00210899	0.00183911	0.00161549	0.275213
ENSG00000092871.16	RFFL	0.00217735	0.61426	0.161038	0.952469	0.953516	0.688582	0.00130965	1.30181	0.196005	0.00172525	0.00136579	0.649076	0.00138698	0.00141378	0.571493	0.00108748	0.00112314
ENSG00000092929.11	UNC13D	0.0191491	0.0127085	0.0106332	0.0141662	0.4246	0.219105	0.0132951	0.00859946	5.01554	0.0159522	0.0116216	0.0130505	0.0101174	0.0128816	0.0121237	0.0627951	0.222105
ENSG00000092931.11	MFSD11	0.00515785	0.250143	0.576563	0.00421905	0.348515	0.417748	0.518201	0.228356	0.907694	0.499732	0.00310841	0.28264	0.476495	0.00340342	0.510707	0.55513	0.511806
ENSG00000092964.16	DPYSL2	0.00035588	0.0690452	0.352899	0.000277914	0.834237	0.863294	0.301099	0.410844	0.0742511	0.10069	0.000220855	0.327466	1.04715	0.000233872	0.387416	0.89246	0.438036
ENSG00000092969.11	TGFB2	0.00283192	0.14762	0.00155012	0.00209788	0.00138702	0.054665	0.00164351	1.69516	0.00149435	0.00220258	0.0018389	0.00195374	2.46347	0.00183441	0.495562	1.22267	0.00178957
ENSG00000092978.10	GPATCH2	0.00341064	1.23023	0.377223	0.0025839	0.541376	0.38268	0.00196784	0.906705	0.170867	0.223508	0.00207134	0.0814971	0.608613	0.948511	0.189842	0.0872392	0.341429
ENSG00000093000.18	NUP50	0.0945353	0.630497	0.000990499	0.00124786	0.943658	0.639243	0.952188	0.436366	0.618313	0.122796	0.00102555	0.00119829	0.572355	0.182363	0.384275	0.000803748	0.51802
ENSG00000093009.9	CDC45	0.00897151	0.00530249	0.00511452	0.00683876	0.164412	0.0708243	5.42204	0.00397501	0.00487656	0.0568055	0.00585361	0.00630593	0.00504074	0.00610423	0.00632003	0.00452531	0.315932
ENSG00000093010.11	COMT	0.360323	0.000372522	0.000356805	0.110161	0.557663	0.331653	0.000383898	0.000285252	0.192442	0.530755	1.54441	0.000474207	0.698239	0.181301	0.779987	0.260424	0.550717
ENSG00000093072.15	CECR1	0.00689694	0.0038131	0.00385726	0.788798	0.00320356	0.517188	0.00373211	0.552972	3.09015	0.00547696	0.00415426	0.242067	0.137014	0.00427538	0.144799	0.587701	0.00337128
ENSG00000093134.13	VNN3	0.131493	0.847361	0.088763	0.119484	0.0759515	0.0910731	0.0872473	0.0726213	1.52429	0.109022	0.092429	2.40448	0.0883223	0.0977034	0.0896633	0.0788202	0.0828678
ENSG00000093144.18	ECHDC1	0.210576	0.149624	0.159326	0.0371382	0.191984	1.11898	0.241509	0.669501	0.204476	0.508378	0.926404	0.202163	0.518615	0.34942	0.257708	0.273077	0.0810619
ENSG00000093167.17	LRRFIP2	0.0583186	0.634004	0.191659	0.000466113	0.131757	1.03401	0.1817	1.12857	0.114139	0.0196916	0.378742	0.000435588	0.818028	0.429957	0.000373265	0.782753	0.195353
ENSG00000093183.13	SEC22C	0.195951	0.501411	0.122876	0.328428	0.221193	0.68481	0.57228	0.57497	0.154632	0.0703786	0.000963924	0.247844	0.530175	0.48208	0.332248	0.360675	0.718966
ENSG00000093217.9	XYLB	0.0267992	0.455014	0.199255	0.0169927	0.0106138	0.0149117	0.715237	1.68247	0.0119645	0.78295	0.0137345	0.0148851	0.34771	0.997457	0.0112827	0.784073	0.0130059
ENSG00000094631.18	HDAC6	0.00404251	0.477531	0.00229236	0.490229	1.27616	0.928507	0.776672	0.217617	0.712536	0.232382	0.00254676	0.0731485	0.00268066	0.00270588	0.503728	0.226548	0.170368
ENSG00000094804.9	CDC6	0.00399138	0.556674	0.260443	0.00284775	0.00186464	0.00243376	4.82777	0.421352	0.00219005	0.00363316	0.00241856	0.00285371	0.00203841	0.00272861	0.00227924	0.00206563	0.00210664
ENSG00000094841.13	UPRT	0.00818073	0.532862	0.00440866	0.649662	0.00397153	0.588627	0.356907	0.899926	0.823541	0.00646879	0.00503796	0.115944	0.446477	0.453195	0.686178	0.00425935	0.513738
ENSG00000094880.10	CDC23	0.0985473	0.522501	0.206581	0.0995379	0.462767	0.610778	0.469664	1.01741	0.107523	0.0977107	0.558249	0.0492769	0.418136	0.551969	0.316663	0.282534	0.229964
ENSG00000094914.12	AAAS	0.00356623	0.268535	0.078268	0.226619	0.693594	0.433849	0.69684	0.334305	0.214321	0.141417	0.922861	0.155459	0.271514	0.48803	0.397755	0.0728665	0.699939
ENSG00000094916.13	CBX5	0.000466056	0.230469	0.141633	0.000358661	0.799009	0.552276	1.11826	0.964928	0.105675	0.0495062	0.492269	0.000332168	0.859608	0.0472528	0.207474	0.142704	0.387742
ENSG00000094975.13	SUCO	0.00117615	2.02319	0.331245	0.000890629	0.527305	0.348016	0.000687256	1.04644	0.136624	0.0879817	0.00070774	0.0589219	0.681228	0.0696217	0.252867	0.202135	0.33087
ENSG00000095002.12	MSH2	0.0024285	0.204195	0.580434	0.00178416	0.503798	0.294968	2.08125	1.33037	0.00124179	0.159569	0.0014486	0.0779719	0.00170499	0.00153173	0.00137893	0.00118643	0.854569
ENSG00000095015.5	MAP3K1	0.00704909	0.921284	0.347093	0.00562366	1.76004	0.00450197	0.00484441	0.400947	1.36424	0.00558485	0.00465642	0.00565879	0.00395572	0.00677	1.24944	0.00364657	0.00411456
ENSG00000095059.15	DHPS	0.182382	0.252282	0.0397356	0.000633873	0.932839	0.552374	0.541499	0.000363246	0.13797	0.0452874	1.05194	0.137147	0.00045379	0.845071	0.690631	0.183335	0.505995
ENSG00000095066.11	HOOK2	0.0040686	0.192321	0.816695	0.172718	1.33065	0.157	0.129952	0.00180289	0.529947	0.0032137	0.00253328	0.331946	0.342887	1.09672	0.215073	0.00204927	0.770118
ENSG00000095139.13	ARCN1	0.220262	1.12787	0.278623	0.000693501	0.606938	0.635866	0.000533624	1.10852	0.15398	0.463577	0.427826	0.24212	0.226711	0.0074053	0.304949	0.117925	0.176139
ENSG00000095203.14	EPB41L4B	0.0266399	0.0163841	1.65656	0.0222146	1.67358	0.0176581	0.0168225	0.0130953	0.0141991	0.0213069	0.0188188	0.0204513	0.725882	1.03009	0.0155571	0.224246	0.58417
ENSG00000095209.11	TMEM38B	1.18604	0.981443	0.354033	0.000850433	0.181272	0.714309	0.16481	0.811329	0.162884	0.230112	0.000709533	0.000816535	0.182683	0.792891	0.000666608	0.268992	0.0660779
ENSG00000095261.13	PSMD5	0.00258712	1.02482	0.320739	0.00202939	0.338438	0.303052	0.323058	1.19718	0.214975	0.542563	0.237565	0.230432	0.469519	0.00166668	0.359478	0.156388	0.375327
ENSG00000095303.14	PTGS1	0.00415667	0.00253227	0.0023962	0.00338875	0.176073	0.00260416	0.00250225	0.00178716	3.52391	1.96727	0.00250549	0.00294395	0.00214946	0.236119	0.0985249	0.00204077	0.0687682
ENSG00000095319.14	NUP188	0.196958	0.32475	0.425178	0.601087	1.54591	0.539793	0.413938	0.595999	0.000862447	0.33485	0.435127	0.012686	0.0653823	0.0736318	0.225487	0.000780558	0.307466
ENSG00000095321.16	CRAT	0.00207174	0.00116725	0.316354	0.655034	1.1438	0.362551	0.00120773	0.54004	0.297502	0.00160957	0.535717	0.599739	0.333385	0.00130619	0.49484	0.430756	0.382766
ENSG00000095370.19	SH2D3C	0.0398662	1.19523	0.824815	0.693627	0.0215041	0.160687	0.0260146	0.0173936	1.35959	0.0329444	0.0252108	0.0286016	0.0234061	1.39108	0.0243742	0.0197416	0.212293
ENSG00000095380.10	NANS	0.487314	0.793644	0.483068	0.163757	0.0588841	0.195096	0.281322	0.000270265	0.390157	0.49809	0.779736	0.000447246	0.0422789	1.34168	0.000361423	0.266619	0.317231
ENSG00000095383.19	TBC1D2	0.841735	0.00354259	0.241136	0.13711	0.370158	0.619015	0.00331073	0.00256779	3.36378	0.00469884	0.00373201	0.00454299	0.00318431	0.49097	0.00375448	0.00320438	0.00310227
ENSG00000095397.13	DFNB31	0.826578	1.2498	1.0641	0.133817	0.909205	1.33653	0.00306396	0.00226874	0.0030422	0.00410742	0.00345453	0.00387721	0.00294426	0.00383374	0.388923	0.161153	0.00288394
ENSG00000095485.16	CWF19L1	0.891889	0.770005	0.16119	0.00401882	0.57897	0.637399	0.552441	0.617024	0.00283781	0.740393	0.00330434	0.176026	0.0030788	0.625835	0.0579758	0.00262066	0.274598
ENSG00000095539.15	SEMA4G	0.050751	0.0293715	1.06819	0.0444342	1.34184	0.0303721	0.0297023	0.0245149	0.0390328	0.0382782	0.0342699	0.0400275	1.43327	0.0369611	0.85404	0.406791	0.593551
ENSG00000095564.13	BTAF1	0.00477247	1.46761	0.464238	0.00360371	0.725855	0.687199	0.221295	0.496938	0.638715	0.320402	0.00295216	0.00349522	0.00262661	0.00308784	0.0904573	0.00224016	0.964162
ENSG00000095574.11	IKZF5	0.687072	1.34035	0.113766	0.00508087	0.36005	1.53933	0.121949	0.454305	0.004099	0.528873	0.00446281	0.00538982	0.00400224	0.340223	0.133189	0.0036113	0.453704
ENSG00000095585.16	BLNK	0.039222	0.0257391	0.0236296	0.0318716	0.0214145	0.119084	0.0228764	0.181772	5.42176	0.0350962	0.0255841	0.0328004	0.0222421	0.0266741	0.0243363	0.0212783	0.0210725
ENSG00000095587.8	TLL2	0.0271023	0.0177618	1.06721	0.0223733	1.31731	0.0190699	0.0168768	0.34791	0.0144523	0.0216162	0.0202613	0.145713	0.43888	2.57244	0.0175577	0.0150898	0.0159721
ENSG00000095596.11	CYP26A1	0.0526597	1.50145	0.0334301	0.10279	0.0256751	0.0429028	0.0319991	0.0233817	0.950376	0.0407708	0.0344361	0.037204	0.0287222	0.0356001	0.0309872	0.247503	2.87528
ENSG00000095637.21	SORBS1	0.00251645	0.267236	0.00145142	0.00216102	1.30278	0.116427	0.00147391	1.83921	0.00136995	0.00196518	0.00153421	0.18628	0.91883	0.00165797	0.415327	0.649644	0.389945
ENSG00000095713.13	CRTAC1	0.00836362	0.00505534	0.574535	0.00777456	0.167156	0.253198	0.0822776	0.00358026	0.00434171	0.00641433	0.00547756	3.2149	1.27333	0.00593936	0.00512159	0.00415636	0.477698
ENSG00000095739.10	BAMBI	0.187431	0.00342472	0.466205	0.00394338	0.81398	1.1696	0.443048	0.00247681	0.00318451	0.0565089	0.00329612	0.403288	0.792286	0.00350509	0.293776	0.157103	1.29653
ENSG00000095752.6	IL11	0.00152561	0.320271	0.585484	0.00124115	0.000753907	0.000912126	0.000910567	1.00588	0.000792993	0.00118074	0.195809	0.00126739	0.000830132	1.1097	0.00091781	0.000791402	2.8716
ENSG00000095787.21	WAC	0.00119223	1.58351	0.178143	0.0445579	0.610607	1.09677	0.177351	0.533852	0.831812	0.000944628	0.000739395	0.171741	0.227607	0.000772204	0.140156	0.000595128	0.499555
ENSG00000095794.19	CREM	0.000997043	0.000573524	0.000553722	0.175204	0.210471	1.63078	0.101696	0.000446512	2.89145	0.000777725	0.409381	0.0006832	0.0799181	0.378769	0.0706887	0.147039	0.000499523
ENSG00000095906.16	NUBP2	0.287174	0.269157	0.0725492	0.0764802	1.20064	0.255537	0.23405	0.591738	0.000424548	0.314539	0.933829	0.0704222	0.0202708	0.902746	0.0988512	0.324674	0.446859
ENSG00000095932.6	SMIM24	0.0226818	0.0136124	0.012586	0.0162273	0.0111055	0.0148532	0.0138618	0.00931796	3.70618	0.0178573	0.0141577	0.0150971	0.0117349	1.20944	0.0164994	0.0108553	0.982054
ENSG00000095951.16	HIVEP1	0.00528848	0.93575	0.0927459	0.00420379	1.00708	0.190873	0.00310171	1.37635	1.10489	0.00423024	0.00321983	0.878502	0.00283201	0.00339887	0.294783	0.00265745	0.189689
ENSG00000095970.16	TREM2	0.000780807	0.000435182	0.000410818	0.000566588	0.000352946	0.000444488	0.000433404	0.00033086	2.33238	3.76067	0.000462898	0.000511442	0.00039405	0.000480363	0.000540865	0.00037088	0.00038046
ENSG00000096060.14	FKBP5	0.00314836	0.179122	0.780179	0.00236469	0.398637	0.833246	0.975733	1.15842	0.443568	0.00252411	0.00193451	0.00209916	0.168039	0.00206949	0.1495	0.806237	0.192939
ENSG00000096063.14	SRPK1	0.00193256	0.390876	0.43049	0.00143038	0.51143	0.0011985	0.951645	0.830218	0.132543	0.338299	0.9018	0.00136128	0.378503	0.55616	0.00111171	0.000923702	0.669935
ENSG00000096070.19	BRPF3	0.281545	1.48858	0.00260083	0.117902	1.62015	0.520386	0.00288676	0.54257	0.366485	0.00386862	0.282897	0.406117	0.00272182	0.00305973	0.145042	0.00242701	0.310397
ENSG00000096080.11	MRPS18A	0.236682	0.000681033	0.229395	0.283035	0.673492	0.497929	0.207285	0.332408	0.0928232	0.102482	1.32248	0.101035	0.641662	0.124043	0.48161	0.235345	0.537524
ENSG00000096092.5	TMEM14A	0.00143165	0.00076789	0.719736	0.141405	0.163722	0.546072	0.6395	0.141971	0.0768886	0.243356	0.000901596	0.0402044	1.18764	1.05378	0.000860092	0.819583	0.322071
ENSG00000096093.14	EFHC1	0.00509603	0.316708	0.28216	0.00412939	1.22705	0.0031886	0.204175	0.617803	0.0535199	0.00396447	0.0031249	0.359671	0.78878	0.618236	0.451841	0.159388	1.00078
ENSG00000096384.19	HSP90AB1	0.105752	1.31529	0.0643509	2.85169e-05	0.288585	0.437482	0.358103	0.748282	1.98092e-05	0.289097	0.962926	0.00664736	0.171976	0.683479	0.00362408	0.161656	0.502696
ENSG00000096401.7	CDC5L	0.000678946	1.17932	0.134615	0.0979599	0.188899	0.633743	0.835685	0.787747	0.190826	0.206007	0.309016	0.000476736	0.514963	0.522514	0.0680105	0.000333014	0.42916
ENSG00000096433.10	ITPR3	0.00746707	0.00428855	0.00442734	0.606177	0.513315	0.301951	0.00422631	0.00345828	0.147845	0.0054544	0.00470251	1.31914	0.00372195	0.00480947	0.00423681	0.546659	2.61755
ENSG00000096654.15	ZNF184	0.00725968	1.38244	0.333977	0.00540255	0.699394	0.243303	1.11244	0.505746	0.180322	0.190705	0.00438338	0.00513348	0.170121	0.547392	0.327622	0.00356321	0.380247
ENSG00000096696.13	DSP	0.0968919	0.0671775	0.326755	0.0948677	0.0526458	0.389161	0.059756	0.050378	1.9599	0.0783628	0.0661357	0.32446	2.27076	0.0744957	0.0621904	0.060227	0.0549745
ENSG00000096717.11	SIRT1	0.00649957	1.82261	0.172779	0.00486861	0.508534	1.47633	0.00383347	0.354959	1.21518	0.00506009	0.00399869	0.00441723	0.00356083	0.00449412	0.157118	0.00327938	0.351987
ENSG00000096746.17	HNRNPH3	0.128229	0.86197	0.000216832	0.128783	0.44505	1.19886	0.504177	0.340318	0.34414	0.171421	0.987392	0.0578347	0.166048	0.117957	0.326313	0.0824262	0.238834
ENSG00000096872.15	IFT74	0.00457371	0.403207	0.449862	0.00362876	0.00208334	0.573687	0.800286	1.2291	0.241251	0.194341	0.00283036	0.44357	0.509976	0.262304	0.00259143	0.566102	0.410261
ENSG00000096968.12	JAK2	0.00724175	0.566924	0.268892	0.0057668	0.749094	0.517547	0.00425401	1.15809	0.398307	0.918793	0.00452766	0.919081	0.00465462	0.00491422	0.14792	0.170033	0.253402
ENSG00000096996.15	IL12RB1	0.0741956	0.0419795	0.0395074	0.0549853	0.0350517	0.045215	0.042252	0.0323341	4.65085	0.0588043	0.527992	0.0543035	0.269869	0.0452159	0.0454413	0.038733	0.0363438
ENSG00000097007.17	ABL1	0.00218945	0.837633	0.246958	1.0239	1.12698	0.35556	0.00122805	0.648598	0.00120669	0.197427	0.50457	0.576686	0.00121813	0.00135451	0.306611	0.00102465	0.266707
ENSG00000097021.19	ACOT7	0.00075911	0.000391102	0.807883	0.165366	0.658087	0.971377	0.347696	0.216151	0.000392872	0.0451399	0.537192	0.317184	0.125437	1.14053	0.00039819	0.575239	0.190726
ENSG00000097033.14	SH3GLB1	0.326125	0.474234	0.000212712	0.361622	0.0245205	0.556771	0.21689	0.857641	0.254473	0.520182	0.144635	0.177313	1.22317	0.000238231	0.324849	0.433282	0.203811
ENSG00000097046.12	CDC7	0.00757904	0.228825	0.405126	0.00518206	0.809474	0.559407	1.98573	0.405513	0.0486064	0.158234	0.00417612	0.164878	0.00525508	0.00465555	0.00399293	0.00341357	1.29943
ENSG00000097096.8	SYDE2	0.0432532	0.978411	0.847407	0.0366868	0.0225541	0.0307524	0.0261689	2.81146	0.0250961	0.236734	0.0285816	0.0337191	0.862521	0.0332704	0.0311081	0.0252181	0.0230021
ENSG00000099139.13	PCSK5	0.0059483	0.769994	0.370751	0.00517171	0.00281747	0.00330771	0.00330248	0.919774	0.534381	0.00459119	0.00354123	0.673742	0.862492	0.00385794	1.09589	0.837105	0.0028843
ENSG00000099194.5	SCD	0.454662	0.751122	0.171037	0.000379254	0.30014	1.68329	0.00028463	0.453192	0.621319	0.161555	0.0691715	0.050049	0.173601	0.000327491	0.521989	0.0783706	0.609469
ENSG00000099203.6	TMED1	0.452525	0.243194	0.000779912	0.157666	0.619223	0.666703	0.0840331	0.347824	0.0520601	0.454655	1.34778	0.00106809	0.262421	0.000948139	0.945071	0.00075036	0.463183
ENSG00000099204.18	ABLIM1	0.00291408	0.498043	0.356891	0.472415	1.1121	0.001709	0.00185207	1.63508	0.00152218	0.0022397	0.00189151	0.00215695	1.03256	0.00197306	0.521951	0.45288	0.00158558
ENSG00000099219.13	ERMP1	0.00925337	0.00549244	0.452253	0.00729909	0.593063	2.86688	0.00591618	0.289829	0.831234	0.493221	0.00582109	0.00648731	0.0049537	0.00600185	0.409241	0.0047668	0.107551
ENSG00000099246.16	RAB18	0.204377	0.730641	0.307096	0.0657435	0.568679	0.920265	0.022659	0.509534	0.407446	0.327468	0.191603	0.0478124	0.188111	0.715823	0.188053	0.456669	0.24793
ENSG00000099250.17	NRP1	0.00163666	0.106075	0.000867066	0.00141488	0.186557	0.000973556	0.000941975	0.203781	2.3148	1.34623	0.00101176	0.883401	0.650405	0.000993095	0.157536	0.000804615	0.242447
ENSG00000099256.18	PRTFDC1	0.00716321	0.00386994	0.00372622	0.0056378	0.0031576	1.0164	0.951121	1.01031	0.200572	0.217113	0.00417521	0.00472611	0.785005	0.00435937	0.331149	0.577106	0.973879
ENSG00000099260.10	PALMD	0.00233819	0.00130897	0.00129551	0.00174283	0.00105038	0.00144729	0.00132418	1.79076	0.00123654	0.00186406	0.00147699	0.254582	2.96969	0.00150294	0.00130955	1.06572	0.0011603
ENSG00000099282.9	TSPAN15	0.00581023	0.0032205	0.524638	0.00429475	0.00278166	3.79396	0.00344216	0.0024681	0.830597	0.00457521	0.00360264	0.114679	0.00315025	0.00419596	0.00356343	0.215879	0.578693
ENSG00000099284.13	H2AFY2	0.0165156	0.00912525	0.00848862	0.0118088	0.216781	0.839115	1.60297	0.177189	0.678916	0.0132085	0.0100989	0.0105839	0.00846679	0.0103692	0.00932678	0.00784471	2.46787
ENSG00000099290.15	FAM21A	0.549695	0.466816	0.00157846	0.41965	0.268897	1.61106	0.00162366	0.497247	0.403561	0.558203	0.00167705	0.0190018	0.625976	0.215688	0.00163761	0.00135426	0.456126
ENSG00000099308.10	MAST3	0.0064616	0.374225	1.27103	0.0047932	1.58825	0.738976	0.0035883	0.00336824	1.60131	0.0051235	0.00400691	0.145427	0.00360953	0.00446083	0.217531	0.00334244	0.124008
ENSG00000099326.8	MZF1	0.324635	0.284345	0.0048599	0.00674555	2.27988	0.447003	0.00520218	0.251734	0.533839	0.0071729	0.0057273	0.368303	0.00563719	0.00585684	0.984887	0.00483435	0.578647
ENSG00000099330.8	OCEL1	0.275528	0.00359231	0.877576	0.343147	0.735683	0.00385442	0.00349592	0.00263523	0.689563	0.00485239	0.00382102	0.00438238	0.403631	1.51832	0.235106	0.352017	0.642342
ENSG00000099331.13	MYO9B	0.00079746	0.498649	0.405832	0.000595831	1.59418	0.533859	0.000444861	0.108003	1.55952	0.000636506	0.000489004	0.122441	0.000428449	0.000511751	0.499618	0.000399427	0.773538
ENSG00000099337.4	KCNK6	0.352306	0.00709011	0.00712031	0.0087117	0.413722	0.33063	0.00643005	0.00488084	3.99665	0.619283	0.00718853	0.008032	0.00567435	0.00824269	0.102301	0.00587367	0.214995
ENSG00000099338.22	CATSPERG	0.0504042	0.0326804	0.528607	0.0412831	1.502	2.31646	0.286749	0.024137	0.0299	0.72151	0.0385938	0.0366204	0.355051	0.0387566	0.0355678	0.0269621	0.0298839
ENSG00000099341.11	PSMD8	0.185705	0.22156	0.0188634	0.0118726	0.234949	0.697861	0.288359	0.298896	0.0122707	0.220296	1.57381	0.212752	0.129737	0.863024	0.395409	0.177459	0.557159
ENSG00000099364.16	FBXL19	0.00656953	0.218503	0.00368742	0.234732	1.8387	0.245131	0.00370263	0.382261	0.880346	0.0051141	0.00426822	0.467403	0.0037119	0.00423375	1.08696	0.256511	0.457653
ENSG00000099365.9	STX1B	0.315817	0.0190401	0.739458	0.0238532	2.21201	1.56278	0.0200814	0.0153744	0.0181724	0.0263655	0.0200048	0.0220128	0.212963	0.022486	0.259387	0.0164293	0.591122
ENSG00000099377.13	HSD3B7	0.559663	0.00236595	0.00227134	0.184358	0.693621	1.55522	0.0022713	0.380957	0.723466	0.723282	0.54348	0.00295732	0.282925	0.00256357	0.43602	0.0022408	0.00202248
ENSG00000099381.16	SETD1A	0.006709	1.08911	0.186635	0.47953	2.14942	0.357407	0.00382226	0.543685	0.471904	0.00525181	0.0042638	0.0048194	0.00377638	0.00436584	0.620183	0.00338086	0.165232
ENSG00000099385.11	BCL7C	0.00173208	0.000971346	0.337205	0.304016	1.63984	0.384219	0.374838	0.495492	0.272805	0.00134534	1.20772	0.00122908	0.229947	0.00109866	0.186795	0.53523	0.125388
ENSG00000099617.3	EFNA2	0.0540215	0.424678	1.09953	0.0431992	0.0294618	0.0324439	0.0368541	0.0342426	0.657072	0.0426815	0.0364004	2.94165	0.0303262	0.0379152	0.333264	0.0296929	0.231369
ENSG00000099622.13	CIRBP	0.039754	0.702502	0.000168413	0.000231104	1.61274	0.686372	0.0500952	0.167246	0.366002	0.000240974	1.15748	0.0370451	0.09112	0.231984	0.891049	0.000151922	0.0658009
ENSG00000099624.7	ATP5D	0.038108	0.000162498	0.573561	0.000219143	1.66838	0.127474	0.0715323	0.000123625	0.168584	0.0364171	1.90953	0.000209461	0.000154319	0.120258	0.61093	0.369536	0.404795
ENSG00000099625.12	CBARP	0.0110648	0.566475	0.0660741	0.0085275	2.57895	0.396778	0.00569495	0.231787	0.0051058	0.00736371	0.00624702	0.491593	0.00510498	0.00636233	1.3059	0.40123	0.00497874
ENSG00000099783.11	HNRNPM	0.0426321	0.195791	0.276152	0.0695622	1.05492	0.474839	0.714737	0.271204	0.140519	0.229387	1.556	0.0871964	0.301625	0.434759	0.247732	0.00283585	9.95841e-05
ENSG00000099785.10	2020-03-02	0.0035449	0.00196483	0.910878	0.0812702	1.21122	0.84472	0.00208702	0.00155118	1.45815	0.00276767	0.00224694	0.124911	0.157213	0.00238392	0.713539	0.57938	0.00190753
ENSG00000099795.6	NDUFB7	0.216126	0.000124886	0.0902447	0.00374287	1.21878	0.297592	0.145669	0.210549	0.0810044	0.299492	1.73179	0.000157498	0.386033	0.388812	0.442927	0.223639	0.363299
ENSG00000099797.11	TECR	0.00043871	0.000242638	0.44022	0.000330082	0.598101	0.4483	0.387269	0.000186338	0.125711	0.125932	0.503973	0.183505	0.201852	1.87337	0.248951	0.466767	0.494819
ENSG00000099800.7	TIMM13	0.139396	0.0607111	0.000144108	0.000191259	1.24199	0.159822	0.127582	0.226186	0.0393312	0.221938	2.29808	0.000180295	0.0136544	0.604428	0.385616	0.196884	0.383843
ENSG00000099804.8	CDC34	0.0784558	0.46946	0.305484	0.00106896	2.30997	0.000858656	0.000838943	0.103897	0.158586	0.00113214	0.992977	0.00103752	0.000771439	0.453614	0.775844	0.0947762	0.351126
ENSG00000099810.18	MTAP	0.00455523	0.00246415	0.0025909	0.00315046	0.0019654	0.600518	0.0364365	1.13328	0.350723	0.501335	0.00269244	0.00297099	0.00224913	0.00294649	0.00239188	0.831284	2.6181
ENSG00000099812.8	MISP	0.166514	2.7791	0.128452	0.145012	0.119986	0.127937	0.127536	0.100097	0.705224	0.157756	0.126853	0.777153	0.115949	0.128576	0.135153	0.109249	0.119679
ENSG00000099814.15	CEP170B	0.226695	0.581266	0.155454	0.435968	1.87002	1.09581	0.00319828	0.00308221	0.341881	0.00444243	0.00357873	0.449972	0.0030736	0.00387112	0.605387	0.00283648	0.313023
ENSG00000099817.11	POLR2E	0.418834	0.000224499	0.441845	0.109015	0.805123	0.120801	0.375509	0.0789225	0.19403	0.227582	1.23343	0.0271313	0.043285	0.96926	0.214221	0.0300419	0.81072
ENSG00000099821.13	POLRMT	0.00201685	0.357272	0.00111733	0.00146693	1.97515	0.301376	0.00113506	0.32445	0.0800348	0.0859999	1.11628	0.00140529	0.0010971	0.0197259	0.582174	0.169223	1.07993
ENSG00000099822.2	HCN2	0.0260721	0.457075	0.016147	0.0205141	1.18204	3.00702	0.0179268	0.011859	0.0146775	0.0215267	0.0172266	0.0185661	0.0149764	0.0203042	0.920574	0.0134068	0.317778
ENSG00000099840.13	IZUMO4	0.0154339	0.960753	1.23404	0.0122642	0.00937256	0.999795	0.00884827	0.00697154	0.369175	0.0115512	0.00972964	0.0111834	0.00814825	0.0116691	1.38096	0.323798	0.725086
ENSG00000099849.14	RASSF7	0.0110806	0.00616635	1.52451	0.297754	0.447645	0.00675094	0.523766	0.00484034	0.708104	0.620244	0.00694481	0.00805511	0.0063439	1.22612	0.00682621	0.00574371	0.688255
ENSG00000099860.8	GADD45B	0.000177438	1.29608	0.828677	0.000134964	0.282235	1.07991	0.000101362	0.141738	0.913814	0.000140086	0.000112055	0.000129251	0.0579248	0.497663	0.142744	0.858315	9.0559e-05
ENSG00000099864.17	PALM	0.00462651	0.841806	0.34061	0.00413955	2.94182	0.00303929	0.00292087	0.204585	0.00243464	0.00362131	0.00313935	0.261915	0.00267561	0.0031622	0.0225743	0.82764	0.628922
ENSG00000099866.14	MADCAM1	0.0550852	0.0336699	0.0339324	0.0407103	2.94889	0.036893	0.0392796	0.0244034	0.47257	0.0429039	0.0373702	0.0376542	0.945308	1.24918	0.0324841	0.0275969	0.0371484
ENSG00000099875.14	MKNK2	0.163179	1.89079	1.3499	0.343641	0.494475	0.000985152	0.000936214	0.000716355	0.339077	0.00128545	0.00104789	0.358964	0.000924764	0.471253	0.325806	0.111285	0.245607
ENSG00000099889.13	ARVCF	0.0100262	0.00599816	0.464313	0.00790395	2.71675	0.00883232	0.00600958	0.00444751	0.0983029	0.008855	0.00648051	0.259549	0.00630567	0.00716675	1.1464	0.189769	1.1521
ENSG00000099899.14	TRMT2A	0.00397899	0.367005	0.00220272	0.00301447	1.28546	0.457964	0.0984144	0.449169	0.484187	0.245716	0.882687	0.0806093	0.31289	0.18469	0.36389	0.00204991	0.875777
ENSG00000099901.16	RANBP1	0.0625036	0.0585914	0.116272	0.000245917	0.573073	0.211219	1.15109	0.247033	0.0107995	0.11642	1.94366	0.000234727	0.215852	0.468363	0.062393	0.0582572	0.803962
ENSG00000099904.15	ZDHHC8	0.00924137	0.519714	0.602941	0.0826271	1.63311	0.263324	0.172509	0.00414046	0.316985	0.00727829	0.826493	0.191917	0.00523779	0.7456	0.0753367	0.00464684	0.638194
ENSG00000099910.16	KLHL22	0.00347592	0.00200917	0.00198802	0.165956	2.17992	0.519249	0.25294	0.0809225	0.301978	0.00275545	0.00216057	0.0780599	0.425619	0.433734	1.05898	0.324503	0.265491
ENSG00000099917.17	MED15	0.00137808	0.706224	0.0849523	0.0009843	1.04371	0.953356	0.0226806	0.108786	0.515203	0.170838	0.530348	0.000958101	0.271952	0.0963305	0.410107	0.152083	1.03
ENSG00000099940.11	SNAP29	0.211502	0.281865	0.484817	0.0012281	0.834145	0.670723	0.331765	0.335227	0.519125	0.457722	0.00101339	0.00112938	0.651594	1.00279	0.11952	0.000822623	0.194888
ENSG00000099942.12	CRKL	0.153735	0.765588	0.137066	0.0015235	1.50131	0.745596	0.13149	0.267828	0.519292	0.00162504	0.00127866	0.0454844	0.242843	0.267022	0.755711	0.00101345	0.561439
ENSG00000099949.18	LZTR1	0.00420941	0.00238665	0.00255918	0.00319226	2.14738	0.590395	0.0023831	0.12921	0.452253	0.00335049	0.476572	0.16691	0.627693	0.00264122	0.463789	0.276483	0.748276
ENSG00000099953.9	MMP11	0.0420884	0.0255769	0.741614	1.75813	0.0230685	0.0236516	0.0238076	0.0186731	0.121254	0.0320933	0.0277092	0.0361	1.51588	0.0270093	0.195488	0.0296239	1.45457
ENSG00000099954.18	CECR2	0.0198512	1.84648	0.0109068	0.014326	1.29653	1.23707	0.0113364	0.00885377	0.010367	0.450393	0.0126987	0.22502	0.0127084	0.0129021	0.909732	0.00965996	0.00961069
ENSG00000099956.18	SMARCB1	0.243189	0.153018	0.00069304	0.000986379	0.744325	0.350771	0.511501	0.186004	0.143396	0.189769	1.33222	0.000909012	0.689438	0.000815067	0.868761	0.000629726	0.68348
ENSG00000099957.16	P2RX6	0.035823	0.021688	0.0255098	0.0265221	2.41955	0.528773	0.02473	1.2574	0.0190973	0.0281254	0.0248494	0.0254277	1.56589	0.0272401	0.022253	0.0222302	0.0216977
ENSG00000099958.14	DERL3	0.0401015	2.95464	0.208776	0.0318695	0.022153	0.0243953	0.0293412	0.0184804	1.59113	0.0327103	0.0270749	0.0291175	0.0224501	0.0275127	0.601792	0.0224291	0.412337
ENSG00000099960.12	SLC7A4	0.106948	0.0728721	3.67048	0.0876961	0.0618247	0.0739497	0.0831457	0.058909	0.0670104	0.0916762	0.0791225	0.0862309	1.04163	0.0849273	0.0719053	0.0665499	0.28112
ENSG00000099968.17	BCL2L13	0.00227671	0.604853	0.231512	0.00171368	0.240221	1.13002	0.00131551	0.828542	0.303215	0.526487	0.54712	0.00162646	0.799144	0.00145294	0.361336	0.100241	0.418753
ENSG00000099974.7	DDTL	0.771379	0.0180325	0.0198193	0.7156	0.0153837	0.497009	0.809786	0.270285	0.0171356	0.566784	0.0194601	0.397582	0.606649	0.02059	0.472116	0.0152848	0.864663
ENSG00000099977.13	DDT	0.24784	0.000218995	0.00847048	0.000288711	0.291508	0.452507	0.212868	0.000165328	0.160753	0.116846	1.65369	0.123432	0.912436	0.368109	0.452486	0.269955	0.828396
ENSG00000099985.3	OSM	0.00148452	0.000855651	0.00079631	0.00129201	0.0006916	0.000856361	0.000844092	0.00068426	6.01264	0.00116152	0.00088662	0.00101164	0.000752185	0.00090836	0.00093018	0.0733705	0.000718985
ENSG00000099991.16	CABIN1	0.00321269	0.554205	0.30262	0.00239463	1.33568	0.25192	0.00189705	0.399992	0.327893	0.0967065	0.274663	0.00223332	0.671061	0.00209369	0.68579	0.0016937	1.1857
ENSG00000099992.15	TBC1D10A	0.00691841	0.943769	0.174365	0.202481	0.00337305	0.00441282	0.185662	0.00336294	0.65063	0.00540921	0.00453641	0.372076	0.362855	1.94745	0.683955	0.00362406	0.544586
ENSG00000099994.10	SUSD2	0.0804138	0.055774	0.0502414	1.48392	0.0507938	0.0533198	0.62733	0.0397794	0.0475844	0.0660306	0.0572673	0.0676201	1.84701	0.0566853	0.164899	0.0494156	1.29298
ENSG00000099995.18	SF3A1	0.00115722	0.85656	0.209766	0.104941	0.678707	0.61426	0.486586	0.329684	0.495347	0.000906461	0.93628	0.000832194	0.136292	0.634514	0.399363	0.000568921	0.214148
ENSG00000099998.17	GGT5	0.0140761	0.0079147	0.00738887	0.0109044	0.345412	0.00837002	0.00739458	0.0054692	0.00683761	0.0099968	0.00779945	3.37029	1.98984	0.00916031	0.00764266	0.28336	0.0070992
ENSG00000099999.14	RNF215	0.0111368	0.268001	0.382401	0.554703	1.61335	0.312531	0.00639201	0.39922	0.160432	0.00869649	0.00733862	1.08388	0.480304	0.00763803	0.00669685	0.237041	0.559351
ENSG00000100003.17	SEC14L2	0.00136442	0.000816754	0.000797049	0.462312	0.48508	0.449462	0.000820093	1.04721	0.000708475	0.00107796	0.862114	0.491548	0.640713	0.000922976	0.73257	0.273392	0.648985
ENSG00000100014.19	SPECC1L	0.00543605	0.347072	0.200226	0.0277321	1.89486	0.516593	0.436794	0.312743	0.632439	0.00423282	0.534257	0.212391	0.376466	0.13933	0.0828533	0.0770793	0.299085
ENSG00000100023.17	PPIL2	0.730242	0.151687	0.0382599	0.00303966	1.45641	0.57142	0.00233491	0.240856	0.203239	0.626765	0.11631	0.00289024	0.482222	0.00266147	0.528768	0.00204708	0.940545
ENSG00000100027.14	YPEL1	0.0170863	0.357503	0.280004	0.0127167	0.719246	0.400317	1.82862	0.00747962	0.35951	0.0131173	0.0106986	0.0118612	0.276366	0.0116841	0.747457	0.00884965	1.03611
ENSG00000100028.11	SNRPD3	0.221447	0.161894	0.123994	0.00029039	0.589136	0.289146	0.516905	0.000167117	0.0972384	0.204157	1.75848	0.000273178	0.194283	1.10221	0.390691	0.0364381	0.413222
ENSG00000100029.17	PES1	0.215656	0.388025	0.000717961	0.000925844	0.997374	0.563421	0.150755	0.000575795	0.000672324	0.187995	1.55235	0.0260709	0.26297	0.758378	0.244642	0.000629319	0.748746
ENSG00000100030.14	MAPK1	0.000918173	0.338207	0.173234	0.000695425	1.32057	0.500282	0.0928617	0.513217	0.38355	0.0984405	0.318146	0.000653933	0.605274	0.451378	0.767661	0.285421	0.249422
ENSG00000100031.18	GGT1	0.0601691	1.1945	0.0353489	0.409991	0.955527	0.03856	0.0392068	0.0285679	2.20738	0.0504234	0.0403832	0.0452083	0.0381237	0.841168	0.0420675	0.0313472	0.0361844
ENSG00000100034.13	PPM1F	0.00385144	0.301131	0.260011	0.00295237	2.2955	0.372453	0.00221111	0.414843	0.344185	0.29601	0.518154	0.00268105	0.32116	0.124779	0.105902	0.17036	0.563525
ENSG00000100036.12	SLC35E4	0.00354149	0.372999	0.719722	0.00260992	0.442291	1.062	0.0020012	0.00163423	0.00198554	0.192659	0.498185	0.00248855	0.988456	0.613473	0.23985	0.00175116	0.954091
ENSG00000100038.19	TOP3B	0.0156274	0.00899504	0.077802	0.0116311	2.4324	0.0110999	0.00872271	0.00743162	0.796794	0.0118371	0.424916	0.0106049	0.00840742	1.45256	0.00922645	0.00754411	0.803215
ENSG00000100055.20	CYTH4	0.00485756	0.00267394	0.0027236	0.00369581	0.00252842	0.00317602	0.00284277	0.00213854	4.50492	1.22094	0.00331028	0.00310556	0.00249176	0.00347235	0.264606	0.00240212	0.0697532
ENSG00000100056.11	DGCR14	0.31313	0.565127	0.0027277	0.00374005	0.932108	0.442252	0.0919462	0.00214136	0.00283154	0.287181	0.72236	0.0034149	0.259254	1.49171	0.426794	0.0023741	0.550536
ENSG00000100060.17	MFNG	0.0116833	0.00698862	0.00637041	0.00996718	0.446555	0.00686737	0.00832616	0.00504321	2.69003	1.41246	0.00853996	0.0078249	0.00657692	0.00790393	0.00824181	0.00564053	1.45005
ENSG00000100065.14	CARD10	0.0233782	0.0137561	0.219582	0.0188865	1.46206	0.0135981	0.0139289	0.0104595	0.01253	0.0178773	0.0161353	0.016466	0.371021	0.0159573	0.0150523	0.0113808	3.84594
ENSG00000100068.11	LRP5L	2.09623	1.15414	0.272597	0.0266858	0.461306	0.279787	0.0239428	0.0157059	0.0235287	0.0292144	0.0232721	0.0747853	0.290556	0.0338221	0.671003	0.0188382	0.601422
ENSG00000100075.9	SLC25A1	0.125073	0.000753394	0.178488	0.00100462	1.47413	0.486878	0.223401	0.0495978	0.349673	0.0563267	0.900184	0.000950958	0.24006	0.520295	0.323839	0.208604	0.960647
ENSG00000100077.14	ADRBK2	0.00766334	0.492502	0.405145	0.00567333	0.710158	0.00450932	0.00527184	0.00346103	4.13546	0.00603203	0.00499463	0.00547231	0.294825	0.0053289	0.00447663	0.00406426	0.00438713
ENSG00000100083.18	GGA1	0.00218968	0.213519	0.166983	0.00162685	1.30006	0.48701	0.00124392	0.168956	1.60026	0.368599	0.198619	0.00158539	0.296821	0.267742	0.30693	0.00108307	0.716614
ENSG00000100084.14	HIRA	0.00651956	0.518552	0.265595	0.183883	1.28422	0.462751	0.00385979	0.367465	0.294522	0.291426	0.758908	0.00473059	0.00373149	0.366064	1.0443	0.00327253	0.23971
ENSG00000100092.20	SH3BP1	0.00848992	0.0638875	0.00487697	0.484106	0.16052	0.00514879	0.265685	0.00356447	2.57744	0.491059	0.00523573	0.252708	0.666361	0.00540775	0.0169918	0.004102	1.08378
ENSG00000100095.18	SEZ6L	0.00810802	0.00487901	0.0440216	0.00585163	1.72962	0.0899878	0.00519026	0.00343253	0.00413115	0.00611801	0.0049541	0.0054729	0.00458204	0.00593165	4.16891	0.00388511	0.00426176
ENSG00000100097.11	LGALS1	0.343316	2.4109e-05	0.277228	0.0593898	2.00419e-05	0.0381479	0.202096	1.83585e-05	0.313921	0.741948	1.0138	0.259844	1.775	0.56512	0.219259	0.0863675	0.204504
ENSG00000100099.20	HPS4	0.0029598	0.749047	0.00167642	0.00225933	1.31108	0.695368	0.00173395	0.00136258	0.711206	0.00235432	0.0807509	0.126018	0.483863	0.35825	0.86345	0.154785	0.553611
ENSG00000100100.12	PIK3IP1	0.0160139	0.669519	0.00956511	0.0119932	0.00774541	0.477181	0.00989859	0.00736579	3.82977	0.0126745	0.0101719	0.0109174	0.342497	0.0109244	0.0097131	0.0735283	0.589225
ENSG00000100104.12	SRRD	0.570414	0.265335	0.274019	0.00337511	1.13134	0.552099	0.00258602	0.0020203	0.00235751	0.257632	0.759544	0.00313906	0.514453	0.864517	0.368522	0.00218205	0.526134
ENSG00000100105.17	PATZ1	0.238817	0.370965	0.0496278	0.0797811	2.04608	0.412007	0.276324	0.00300893	0.183177	0.00546592	0.524116	0.00512758	0.0039098	0.00446858	1.14924	0.00354402	0.743821
ENSG00000100106.19	TRIOBP	0.00299015	0.00166231	0.00174226	0.420754	1.17724	0.363442	0.555266	0.234177	0.648458	0.319252	0.554935	0.0881274	0.520828	0.00193425	0.565835	0.147623	0.4955
ENSG00000100109.16	TFIP11	0.00347799	1.18797	0.181422	0.00259287	0.678115	0.823429	0.00202601	0.00147327	0.649921	0.00267527	0.414974	0.00247489	0.405268	0.906724	0.421309	0.00162935	0.414267
ENSG00000100116.16	GCAT	0.00382175	0.00218024	0.740758	0.00287233	1.08367	0.00264934	0.00220398	0.00168802	0.00206452	0.0610109	0.733188	0.00267006	0.473015	1.81472	0.30337	0.17768	0.692155
ENSG00000100122.5	CRYBB1	0.0324716	0.0200582	0.0171171	0.0239273	0.689611	0.0211687	1.1824	0.0132826	1.1303	2.83324	0.0199706	0.0209579	0.016662	0.021306	0.0208817	0.0154212	0.0185298
ENSG00000100124.12	ANKRD54	0.00271197	0.727283	0.22424	0.00204942	1.32575	0.63623	0.452307	0.00150495	0.194954	0.00217327	0.00174892	0.114377	0.706009	1.30056	0.250672	0.0014587	0.155774
ENSG00000100129.17	EIF3L	0.00319734	0.557381	0.00183383	0.00229211	0.00148517	0.424785	0.728053	0.518242	0.455498	0.440207	1.06645	0.00217709	1.02874	0.00207184	0.00191283	0.00156599	0.863863
ENSG00000100138.13	SNU13	0.205149	0.332737	0.0828497	0.0361555	0.610403	0.296026	0.144618	0.000114351	0.000144052	0.262953	1.76924	0.000189034	0.232095	1.56484	0.247799	0.000129293	0.314539
ENSG00000100139.13	MICALL1	0.329379	0.281748	0.00147859	0.00202463	0.8384	1.30271	0.00164112	0.415322	0.468841	0.219291	0.725225	0.192149	0.682444	0.00170536	0.192527	0.00138934	0.443527
ENSG00000100142.14	POLR2F	0.0386634	0.772884	0.0230334	0.0300485	1.15805	1.9611	0.0255164	0.0174924	0.0222902	0.0314097	0.0248834	0.027457	0.0220641	1.38521	0.0261486	0.0200192	0.51008
ENSG00000100146.16	SOX10	0.00224837	0.00124119	0.00112902	0.00163671	0.268165	3.94244	0.00128813	0.000949674	0.00120474	0.0648193	0.0788792	0.00148845	0.00114141	0.0013944	0.00140022	0.00105418	1.72935
ENSG00000100147.13	CCDC134	0.0106798	0.00607217	0.12295	0.00816172	0.981434	0.823381	0.601088	0.00495192	1.21937	0.0737458	0.77513	0.102815	0.735286	0.44378	0.00594855	0.00488462	0.179538
ENSG00000100150.16	DEPDC5	0.0152464	0.00873512	0.198206	0.0116016	0.835428	0.886369	0.36122	0.251709	0.764362	0.387543	0.00941379	0.0102292	0.354503	0.398308	0.772552	0.00760302	0.82578
ENSG00000100151.15	PICK1	0.00960025	0.00521287	0.00509011	0.00676353	2.1812	1.4007	0.00524403	0.648655	0.680921	0.00718176	0.00577884	0.00659126	0.270681	0.25431	0.470848	0.00468444	0.135821
ENSG00000100154.14	TTC28	0.147495	0.690616	0.00441648	0.00503036	1.57515	0.403317	0.477443	0.678252	0.00412909	0.0900037	0.00419559	0.138554	0.964977	0.00433072	0.197075	0.00354667	0.710951
ENSG00000100156.10	SLC16A8	0.143386	0.118946	2.22173	0.165673	0.0953755	0.104796	0.10299	0.900704	0.0953838	0.122335	0.106536	0.123151	0.0989704	0.111663	0.109354	0.104536	1.352
ENSG00000100162.14	CENPM	0.00472998	0.107814	0.457638	0.00323325	0.816149	0.00310472	4.28223	0.00199256	0.0320134	0.00353035	0.00299563	0.00322283	0.0025855	0.00440844	0.00262113	0.00249239	0.368892
ENSG00000100167.19	2020-09-03	0.00496272	0.00275264	0.582529	0.00338873	2.99208	0.00271934	0.519242	0.219929	0.16081	0.00370578	0.0029098	0.0031686	0.00243654	0.00372321	0.230469	0.447844	0.916967
[truncated: 13,422 more rows]
